# Supplementary material for: Predicting Body Weight from Birth to Old Age in Giant Pandas Using Machine Learning
Source: Animals (Basel). 2024 Dec 20;14(24):3694. doi: 10.3390/ani14243694 (PMC11672812; doi:10.3390/ani14243694)
Supplement: Supplementary file 1 [file animals-14-03694-s001.zip]

Archive with 2 entries (2 files):
- animals-3338507-supplementary.pdf
- Supplementary_Table_S2.xlsx
