# Supplementary material for: Predicting Body Weight from Birth to Old Age in Giant Pandas Using Machine Learning
Source: Animals (Basel). 2024 Dec 20;14(24):3694. doi: 10.3390/ani14243694 (PMC11672812; doi:10.3390/ani14243694)
Supplement: Supplementary file 1 [file animals-14-03694-s001.zip › Supplementary_Table_S2.xlsx]

## Sheet: Female
Supplementary Table S2A. Weight-for-age (in days) chart of female giant pandas from birth to old age
Sex	Age (days)	Body weight (in kilograms)
		Percentile 2.5%	Percentile 50%	Percentile 97.5%	Std
Female	0	0.1212	0.1363	0.1535	0.0082
Female	1	0.1155	0.1284	0.141	0.0063
Female	2	0.1146	0.1272	0.1377	0.006
Female	3	0.1176	0.1306	0.1439	0.0065
Female	4	0.1246	0.1392	0.1559	0.008
Female	5	0.134	0.1525	0.1708	0.0093
Female	6	0.1479	0.1685	0.1874	0.01
Female	7	0.1653	0.1861	0.2081	0.0111
Female	8	0.1844	0.2101	0.2326	0.0124
Female	9	0.2086	0.2332	0.2595	0.0133
Female	10	0.2304	0.2587	0.287	0.0142
Female	11	0.2553	0.2861	0.3178	0.0158
Female	12	0.2835	0.3144	0.3488	0.017
Female	13	0.3115	0.3484	0.383	0.0186
Female	14	0.3453	0.3814	0.4169	0.0186
Female	15	0.3762	0.4126	0.45	0.019
Female	16	0.4028	0.4471	0.4884	0.022
Female	17	0.4331	0.4813	0.5282	0.0238
Female	18	0.4722	0.5197	0.5669	0.0249
Female	19	0.5087	0.5617	0.61	0.026
Female	20	0.5519	0.6047	0.653	0.0262
Female	21	0.591	0.6411	0.6877	0.0251
Female	22	0.6279	0.6795	0.7344	0.0277
Female	23	0.6632	0.7192	0.7827	0.0304
Female	24	0.7048	0.7701	0.8304	0.0329
Female	25	0.7451	0.8087	0.8716	0.0322
Female	26	0.796	0.8589	0.9298	0.0343
Female	27	0.8348	0.904	0.9733	0.0363
Female	28	0.8863	0.9586	1.0348	0.0382
Female	29	0.936	1.0105	1.0924	0.0412
Female	30	0.9602	1.0523	1.1459	0.048
Female	31	1.2835	1.3506	1.4165	0.0345
Female	32	1.2929	1.3578	1.4221	0.0336
Female	33	1.3087	1.3737	1.4376	0.0333
Female	34	1.3348	1.4003	1.4743	0.0354
Female	35	1.3693	1.4375	1.5218	0.0399
Female	36	1.4047	1.486	1.5775	0.0444
Female	37	1.4547	1.5418	1.6269	0.0449
Female	38	1.505	1.5926	1.6875	0.047
Female	39	1.565	1.6518	1.7483	0.0468
Female	40	1.6199	1.7039	1.7899	0.0453
Female	41	1.6655	1.753	1.8524	0.0479
Female	42	1.7211	1.8111	1.9036	0.0492
Female	43	1.7723	1.8639	1.964	0.0499
Female	44	1.8238	1.9169	2.0167	0.05
Female	45	1.877	1.9729	2.0767	0.0518
Female	46	1.9333	2.0291	2.1334	0.0521
Female	47	1.9902	2.0875	2.1991	0.0526
Female	48	2.0417	2.1413	2.2503	0.0541
Female	49	2.0945	2.1973	2.3059	0.055
Female	50	2.1451	2.2503	2.3571	0.0548
Female	51	2.2081	2.3094	2.4204	0.0554
Female	52	2.2558	2.3658	2.4872	0.0595
Female	53	2.311	2.4257	2.5534	0.0625
Female	54	2.3704	2.4892	2.6197	0.0645
Female	55	2.424	2.5481	2.6642	0.0624
Female	56	2.4888	2.5979	2.7249	0.0606
Female	57	2.5295	2.6537	2.7791	0.0657
Female	58	2.5931	2.7205	2.8456	0.0667
Female	59	2.646	2.7744	2.9134	0.068
Female	60	2.7137	2.8361	2.9786	0.0697
Female	61	2.7689	2.8922	3.0331	0.0698
Female	62	2.8319	2.9594	3.0944	0.0709
Female	63	2.8944	3.0254	3.1743	0.0716
Female	64	2.9453	3.0854	3.2281	0.0728
Female	65	3.0187	3.1551	3.3173	0.0762
Female	66	3.0827	3.2287	3.3854	0.0782
Female	67	3.1392	3.2883	3.4443	0.0781
Female	68	3.2119	3.3546	3.5085	0.078
Female	69	3.2651	3.4138	3.5852	0.0823
Female	70	3.3355	3.4909	3.6464	0.0815
Female	71	3.3953	3.5456	3.7041	0.0794
Female	72	3.4748	3.6145	3.7692	0.0782
Female	73	3.5276	3.6697	3.8244	0.0768
Female	74	3.582	3.7293	3.9015	0.0821
Female	75	3.6341	3.7936	3.9712	0.0872
Female	76	3.6905	3.8593	4.0185	0.086
Female	77	3.7558	3.9224	4.0897	0.0869
Female	78	3.8176	3.9783	4.1437	0.0851
Female	79	3.8769	4.0328	4.2005	0.0836
Female	80	3.9434	4.096	4.2555	0.084
Female	81	3.9902	4.1539	4.3243	0.0867
Female	82	4.0492	4.2115	4.3799	0.0843
Female	83	4.1114	4.2756	4.4479	0.0847
Female	84	4.1642	4.3296	4.5067	0.0866
Female	85	4.2272	4.3877	4.5541	0.0843
Female	86	4.2789	4.4457	4.6139	0.0885
Female	87	4.3384	4.5117	4.6902	0.0909
Female	88	4.4079	4.5742	4.7502	0.0916
Female	89	4.4575	4.645	4.814	0.0909
Female	90	4.5317	4.7039	4.8753	0.0874
Female	91	4.5842	4.7519	4.9398	0.0888
Female	92	4.6367	4.8096	4.9968	0.0905
Female	93	4.7025	4.8711	5.0433	0.091
Female	94	4.7642	4.9378	5.1181	0.0916
Female	95	4.8052	4.9882	5.1771	0.0935
Female	96	4.8712	5.0442	5.2338	0.0959
Female	97	4.9284	5.1123	5.2959	0.0967
Female	98	4.992	5.1702	5.3499	0.0924
Female	99	5.0457	5.2258	5.4087	0.0961
Female	100	5.1	5.2897	5.4953	0.0963
Female	101	5.1774	5.3605	5.5572	0.0985
Female	102	5.2413	5.4279	5.6419	0.1029
Female	103	5.2775	5.4865	5.6773	0.1021
Female	104	5.3492	5.5568	5.7509	0.1031
Female	105	5.4022	5.6051	5.8063	0.1024
Female	106	5.4581	5.6494	5.857	0.1028
Female	107	5.5103	5.7028	5.9048	0.1037
Female	108	5.5709	5.7618	5.9878	0.1096
Female	109	5.6189	5.8367	6.0664	0.1151
Female	110	5.6908	5.9056	6.1257	0.1128
Female	111	5.7694	5.976	6.2005	0.1133
Female	112	5.8288	6.042	6.2623	0.1128
Female	113	5.8815	6.1061	6.3259	0.1143
Female	114	5.959	6.1747	6.3993	0.1133
Female	115	6.0031	6.2224	6.441	0.1133
Female	116	6.0722	6.2924	6.5406	0.1201
Female	117	6.1283	6.3642	6.601	0.1208
Female	118	6.2024	6.4235	6.6467	0.1184
Female	119	6.2556	6.4921	6.7084	0.1201
Female	120	6.314	6.5628	6.8091	0.1263
Female	121	6.3871	6.6247	6.8669	0.1239
Female	122	6.4534	6.688	6.9277	0.1231
Female	123	6.5239	6.7588	6.9929	0.1233
Female	124	6.5804	6.821	7.0693	0.1275
Female	125	6.6257	6.8757	7.1098	0.1223
Female	126	6.6808	6.9246	7.1705	0.1256
Female	127	6.7412	6.9854	7.2145	0.1225
Female	128	6.7982	7.0415	7.2806	0.1219
Female	129	6.8562	7.0972	7.3684	0.1296
Female	130	6.9185	7.1629	7.419	0.1309
Female	131	6.9939	7.2302	7.4938	0.131
Female	132	7.059	7.3018	7.5629	0.1361
Female	133	7.1222	7.3733	7.6504	0.1369
Female	134	7.1837	7.4399	7.7269	0.1422
Female	135	7.2593	7.5121	7.8166	0.1445
Female	136	7.2992	7.5828	7.8601	0.1442
Female	137	7.3624	7.6422	7.9039	0.1422
Female	138	7.4251	7.6943	7.9698	0.1413
Female	139	7.4992	7.7572	8.0207	0.1399
Female	140	7.548	7.8355	8.1167	0.1394
Female	141	7.6386	7.9081	8.2121	0.1461
Female	142	7.6899	7.9689	8.2788	0.1526
Female	143	7.7773	8.0403	8.3489	0.1529
Female	144	7.8309	8.1259	8.4403	0.1586
Female	145	7.9025	8.2191	8.5266	0.1603
Female	146	7.979	8.2849	8.5897	0.1577
Female	147	8.0444	8.3571	8.6621	0.1582
Female	148	8.1338	8.4217	8.7277	0.155
Female	149	8.1837	8.4835	8.7959	0.156
Female	150	8.2626	8.5442	8.8548	0.1522
Female	151	8.3108	8.6087	8.9287	0.158
Female	152	8.3719	8.6668	9.0007	0.1637
Female	153	8.42	8.7322	9.0519	0.1662
Female	154	8.4814	8.797	9.1241	0.1708
Female	155	8.5462	8.862	9.1801	0.1666
Female	156	8.6215	8.94	9.2809	0.1665
Female	157	8.7026	9.0057	9.337	0.1638
Female	158	8.755	9.0595	9.3818	0.1638
Female	159	8.8131	9.1301	9.4601	0.165
Female	160	8.8662	9.1927	9.5151	0.1662
Female	161	8.9386	9.2449	9.5746	0.164
Female	162	8.9999	9.312	9.6328	0.1624
Female	163	9.0602	9.3745	9.7136	0.1674
Female	164	9.1413	9.4335	9.763	0.1663
Female	165	9.2093	9.5087	9.8509	0.1721
Female	166	9.2341	9.5623	9.9152	0.1714
Female	167	9.2809	9.6233	9.9566	0.1714
Female	168	9.3188	9.6645	9.9903	0.1687
Female	169	9.3878	9.7128	10.061	0.169
Female	170	9.4452	9.7656	10.1088	0.1658
Female	171	9.4877	9.8016	10.1681	0.173
Female	172	9.5351	9.8739	10.2306	0.1825
Female	173	9.5889	9.932	10.2824	0.1841
Female	174	9.6437	10.0144	10.3775	0.1906
Female	175	9.7213	10.0921	10.4482	0.1853
Female	176	9.778	10.1625	10.5129	0.1885
Female	177	9.8831	10.2276	10.5637	0.1815
Female	178	9.9266	10.2762	10.6152	0.1801
Female	179	9.9503	10.3112	10.6582	0.181
Female	180	10.0005	10.3578	10.7245	0.1931
Female	181	10.0518	10.4392	10.8207	0.1982
Female	182	10.0821	10.5	10.8776	0.2045
Female	183	10.1393	10.539	10.9078	0.2009
Female	184	10.2119	10.6109	10.9949	0.2012
Female	185	10.2612	10.6636	11.0431	0.1971
Female	186	10.356	10.7373	11.1185	0.1965
Female	187	10.4233	10.8028	11.1924	0.1963
Female	188	10.4729	10.8329	11.2066	0.1908
Female	189	10.5179	10.8707	11.2405	0.1857
Female	190	10.5615	10.9114	11.2572	0.1833
Female	191	10.5852	10.9637	11.3117	0.1848
Female	192	10.6413	11.0059	11.367	0.1833
Female	193	10.7159	11.057	11.4142	0.1812
Female	194	10.7716	11.1132	11.4597	0.1791
Female	195	10.8209	11.149	11.5108	0.1797
Female	196	10.8613	11.1952	11.5552	0.1756
Female	197	10.9016	11.2497	11.5982	0.1781
Female	198	10.9406	11.3007	11.6707	0.1826
Female	199	10.9986	11.3725	11.7412	0.1851
Female	200	11.0863	11.4359	11.8004	0.1881
Female	201	11.1446	11.5058	11.8662	0.1863
Female	202	11.2051	11.5671	11.9306	0.1859
Female	203	11.2483	11.6054	11.9961	0.1897
Female	204	11.315	11.668	12.0757	0.1951
Female	205	11.3711	11.7228	12.0984	0.1916
Female	206	11.4268	11.7985	12.222	0.2024
Female	207	11.484	11.853	12.2838	0.2054
Female	208	11.5666	11.9385	12.3772	0.2155
Female	209	11.6212	12.0325	12.5057	0.2267
Female	210	11.6979	12.1084	12.55	0.2233
Female	211	11.7631	12.1897	12.6362	0.2297
Female	212	11.8309	12.2747	12.7757	0.2349
Female	213	11.9162	12.3547	12.8295	0.2408
Female	214	12.007	12.4362	12.9402	0.243
Female	215	12.0865	12.5419	13.0248	0.2464
Female	216	12.1685	12.6225	13.1414	0.2478
Female	217	12.2561	12.714	13.2122	0.2452
Female	218	12.3468	12.8179	13.3076	0.2421
Female	219	12.4068	12.9076	13.3817	0.2463
Female	220	12.5121	12.9976	13.4592	0.2402
Female	221	12.6144	13.0766	13.5328	0.2378
Female	222	12.6914	13.1475	13.5933	0.236
Female	223	12.7528	13.2239	13.6601	0.2355
Female	224	12.8124	13.2948	13.7433	0.2361
Female	225	12.9144	13.3615	13.8445	0.2439
Female	226	12.9627	13.4218	13.9091	0.2422
Female	227	13.0549	13.4884	14.0145	0.245
Female	228	13.122	13.5819	14.1261	0.2615
Female	229	13.179	13.6561	14.2128	0.2705
Female	230	13.248	13.7555	14.3195	0.2759
Female	231	13.3081	13.8418	14.3756	0.2769
Female	232	13.4198	13.9353	14.4623	0.2704
Female	233	13.5165	14.0319	14.581	0.2724
Female	234	13.5971	14.1075	14.6533	0.2715
Female	235	13.6707	14.1918	14.729	0.2716
Female	236	13.7198	14.2504	14.8038	0.279
Female	237	13.8056	14.3506	14.901	0.2907
Female	238	13.8682	14.4619	15.023	0.2898
Female	239	13.9761	14.5587	15.1284	0.2939
Female	240	14.1543	14.6827	15.1943	0.2836
Female	241	14.2414	14.7726	15.3518	0.2838
Female	242	14.3172	14.8652	15.4246	0.2837
Female	243	14.3835	14.9385	15.4957	0.2853
Female	244	14.4813	15.0554	15.6214	0.2969
Female	245	14.5705	15.1458	15.7193	0.3004
Female	246	14.6853	15.2578	15.8168	0.2898
Female	247	14.7902	15.3491	15.931	0.2943
Female	248	14.8589	15.4401	15.9971	0.2943
Female	249	14.9575	15.5315	16.1286	0.3049
Female	250	15.0391	15.6322	16.1984	0.2992
Female	251	15.1487	15.7214	16.2645	0.2938
Female	252	15.2172	15.784	16.3265	0.2865
Female	253	15.2788	15.854	16.3852	0.2869
Female	254	15.3527	15.9411	16.4909	0.2874
Female	255	15.4995	16.0023	16.5676	0.278
Female	256	15.5507	16.0911	16.6316	0.2796
Female	257	15.5977	16.16	16.7279	0.2828
Female	258	15.7244	16.2401	16.7951	0.2804
Female	259	15.7951	16.3062	16.9056	0.2841
Female	260	15.8491	16.3896	16.9794	0.2919
Female	261	15.9495	16.4708	17.052	0.2862
Female	262	15.978	16.541	17.1256	0.2975
Female	263	16.0855	16.6216	17.2608	0.3098
Female	264	16.1106	16.6984	17.3475	0.3229
Female	265	16.1816	16.8051	17.4834	0.3383
Female	266	16.2796	16.9183	17.5905	0.3452
Female	267	16.345	17.0259	17.7305	0.3576
Female	268	16.3951	17.1177	17.8538	0.3667
Female	269	16.4481	17.2046	17.9474	0.3747
Female	270	16.5924	17.3031	18.0107	0.3593
Female	271	16.704	17.3899	18.0757	0.3537
Female	272	16.7958	17.4615	18.1671	0.3615
Female	273	16.8611	17.5425	18.2714	0.3745
Female	274	16.8691	17.6315	18.4063	0.3961
Female	275	17.0189	17.7281	18.5203	0.3932
Female	276	17.0983	17.8787	18.686	0.4059
Female	277	17.2339	18.003	18.81	0.417
Female	278	17.4013	18.1216	18.9325	0.4129
Female	279	17.5155	18.2566	19.0739	0.4013
Female	280	17.5908	18.3563	19.1086	0.3847
Female	281	17.6938	18.4337	19.2058	0.3863
Female	282	17.7795	18.5105	19.3312	0.4006
Female	283	17.8521	18.5786	19.3527	0.3944
Female	284	17.9206	18.6438	19.4608	0.3991
Female	285	17.9948	18.7456	19.5304	0.4015
Female	286	18.1166	18.8414	19.6054	0.393
Female	287	18.1981	18.9558	19.7572	0.4019
Female	288	18.2577	19.0281	19.8564	0.421
Female	289	18.3553	19.1386	19.9674	0.4114
Female	290	18.4789	19.2617	20.083	0.426
Female	291	18.6738	19.4082	20.1985	0.3982
Female	292	18.7517	19.5316	20.2666	0.3948
Female	293	18.8213	19.6519	20.4224	0.3868
Female	294	19.0401	19.7416	20.5302	0.3861
Female	295	19.162	19.8732	20.6297	0.387
Female	296	19.3041	19.9747	20.6547	0.3638
Female	297	19.3634	20.0627	20.7077	0.3556
Female	298	19.4749	20.1795	20.8351	0.3517
Female	299	19.5574	20.2861	20.9301	0.3511
Female	300	19.6649	20.3714	21.0085	0.3465
Female	301	19.8103	20.4769	21.0868	0.3354
Female	302	19.8734	20.5338	21.1794	0.3401
Female	303	19.9443	20.6098	21.2542	0.3311
Female	304	20.0686	20.7118	21.3681	0.3272
Female	305	20.1622	20.8141	21.4208	0.3239
Female	306	20.2712	20.9021	21.5472	0.3325
Female	307	20.3304	20.9573	21.6101	0.34
Female	308	20.3609	21.0299	21.7464	0.3544
Female	309	20.4404	21.0958	21.8072	0.3581
Female	310	20.4995	21.1778	21.8811	0.3565
Female	311	20.5902	21.2742	21.9873	0.3607
Female	312	20.6926	21.3654	22.0857	0.361
Female	313	20.7584	21.4271	22.1304	0.3525
Female	314	20.8671	21.5159	22.1929	0.3444
Female	315	20.9362	21.5885	22.2225	0.3389
Female	316	20.9894	21.664	22.3449	0.3475
Female	317	21.0754	21.7266	22.4095	0.3333
Female	318	21.1327	21.7946	22.4684	0.3356
Female	319	21.2022	21.8532	22.591	0.3464
Female	320	21.2449	21.9231	22.658	0.3511
Female	321	21.2459	21.9598	22.6659	0.3532
Female	322	21.3458	22.0182	22.7137	0.3432
Female	323	21.3889	22.0589	22.7297	0.3305
Female	324	21.4343	22.1013	22.7333	0.33
Female	325	21.525	22.1595	22.7788	0.3246
Female	326	21.6179	22.2117	22.8467	0.3202
Female	327	21.6558	22.2714	22.9149	0.3267
Female	328	21.6866	22.3221	22.9873	0.3314
Female	329	21.7614	22.3675	23.0862	0.3403
Female	330	21.8329	22.4342	23.2189	0.3555
Female	331	21.8703	22.5169	23.3184	0.3681
Female	332	21.966	22.6076	23.4266	0.3708
Female	333	21.9882	22.7131	23.509	0.3835
Female	334	22.0631	22.7923	23.5557	0.3878
Female	335	22.1665	22.8961	23.5858	0.3708
Female	336	22.211	22.9686	23.6579	0.3763
Female	337	22.3147	23.0543	23.7918	0.3794
Female	338	22.4205	23.1378	23.8879	0.3735
Female	339	22.4759	23.2056	23.9481	0.375
Female	340	22.6157	23.2935	24.0276	0.3675
Female	341	22.6778	23.3656	24.1157	0.3801
Female	342	22.7423	23.4657	24.1915	0.3731
Female	343	22.8197	23.5473	24.2518	0.371
Female	344	22.8815	23.6158	24.3218	0.372
Female	345	23.0117	23.6926	24.3696	0.3684
Female	346	23.0706	23.7697	24.5109	0.37
Female	347	23.131	23.8489	24.6103	0.3729
Female	348	23.2418	23.9109	24.6395	0.3673
Female	349	23.2928	23.9725	24.7002	0.3685
Female	350	23.3189	24.0464	24.8021	0.3805
Female	351	23.3917	24.1142	24.8968	0.3841
Female	352	23.4348	24.2008	24.9873	0.4134
Female	353	23.527	24.2997	25.0668	0.4091
Female	354	23.5913	24.4107	25.2056	0.425
Female	355	23.6948	24.5313	25.3731	0.4329
Female	356	23.7451	24.6343	25.4741	0.4406
Female	357	23.803	24.7036	25.5422	0.4381
Female	358	23.9438	24.8244	25.6647	0.4435
Female	359	24.112	24.9059	25.7417	0.4252
Female	360	24.1653	24.9673	25.8265	0.4307
Female	361	24.2333	25.0276	25.8371	0.4193
Female	362	24.2788	25.0887	25.931	0.4325
Female	363	24.3917	25.1878	26.0503	0.4396
Female	364	24.4331	25.2497	26.123	0.4427
Female	365	24.5436	25.3221	26.2173	0.4434
Female	366	24.5703	25.4213	26.3151	0.4616
Female	367	24.6038	25.4845	26.3841	0.4539
Female	368	24.7155	25.6086	26.4937	0.4566
Female	369	24.7979	25.6805	26.5583	0.4526
Female	370	24.9662	25.8251	26.6884	0.459
Female	371	25.1001	25.956	26.8623	0.4684
Female	372	25.1001	25.9947	26.935	0.4734
Female	373	25.1427	26.0984	27.0375	0.4816
Female	374	25.2281	26.1728	27.1639	0.4962
Female	375	25.3671	26.2861	27.2562	0.4791
Female	376	25.4926	26.3835	27.3507	0.4858
Female	377	25.5622	26.4696	27.3858	0.4711
Female	378	25.6745	26.5827	27.5042	0.4745
Female	379	25.7736	26.652	27.5596	0.4799
Female	380	25.8588	26.7648	27.6873	0.473
Female	381	25.9213	26.8392	27.6914	0.465
Female	382	25.9873	26.9127	27.7476	0.4599
Female	383	26.0746	26.954	27.786	0.4441
Female	384	26.1029	27.003	27.8729	0.4493
Female	385	26.1597	27.0342	27.9316	0.4487
Female	386	26.207	27.088	27.9525	0.4437
Female	387	26.2668	27.1385	28.0201	0.4549
Female	388	26.3126	27.2068	28.0634	0.4533
Female	389	26.3403	27.3151	28.2795	0.4824
Female	390	26.5048	27.4403	28.4795	0.5077
Female	391	26.5629	27.5203	28.5075	0.5053
Female	392	26.7083	27.6038	28.7183	0.5245
Female	393	26.7745	27.7183	28.8725	0.5382
Female	394	26.8903	27.8711	28.98	0.5458
Female	395	26.9331	27.9888	29.2867	0.608
Female	396	27.0237	28.0895	29.4376	0.6239
Female	397	27.0643	28.2168	29.6801	0.6505
Female	398	27.1468	28.3126	29.8109	0.6919
Female	399	27.236	28.3716	29.8902	0.7056
Female	400	27.3068	28.4766	30.1034	0.7473
Female	401	27.4519	28.6996	30.4591	0.8434
Female	402	27.5173	29.0324	30.8312	0.8906
Female	403	27.6107	29.1806	31.0397	0.8635
Female	404	27.7443	29.3115	31.0872	0.8616
Female	405	27.889	29.3933	31.2744	0.8465
Female	406	28.0437	29.4913	31.4286	0.8363
Female	407	28.2721	29.607	31.5163	0.8368
Female	408	28.3478	29.6434	31.4987	0.8137
Female	409	28.3987	29.6495	31.5082	0.7883
Female	410	28.4587	29.6321	31.4069	0.719
Female	411	28.5028	29.6077	31.003	0.6293
Female	412	28.5417	29.5895	30.7854	0.5645
Female	413	28.5706	29.5885	30.6871	0.5455
Female	414	28.5748	29.5904	30.6815	0.5359
Female	415	28.6073	29.6216	30.6919	0.5269
Female	416	28.6684	29.6966	30.8384	0.536
Female	417	28.7793	29.7338	30.8069	0.5185
Female	418	28.7863	29.7619	30.8056	0.5168
Female	419	28.8116	29.7981	30.8887	0.5197
Female	420	28.8268	29.8066	31.0197	0.5357
Female	421	28.8853	29.8832	31.2065	0.5851
Female	422	28.9294	29.9649	31.2535	0.5884
Female	423	29.0324	30.0471	31.3522	0.5964
Female	424	29.0812	30.1096	31.4602	0.6113
Female	425	29.082	30.1616	31.5789	0.6243
Female	426	29.1366	30.2607	31.939	0.7094
Female	427	29.1747	30.3225	32.0453	0.7542
Female	428	29.2548	30.4367	32.1279	0.767
Female	429	29.2753	30.5606	32.2101	0.7758
Female	430	29.3378	30.6746	32.3552	0.8152
Female	431	29.4181	30.8525	32.4652	0.8389
Female	432	29.5644	30.99	32.6373	0.8364
Female	433	29.623	31.0841	32.8041	0.8433
Female	434	29.6506	31.2288	32.9188	0.8866
Female	435	29.6593	31.3843	33.1461	0.9129
Female	436	29.7936	31.5401	33.6094	0.9826
Female	437	29.8781	31.727	33.6609	0.9999
Female	438	29.9378	31.9892	33.7724	0.996
Female	439	30.117	32.1963	34.0477	0.9974
Female	440	30.1778	32.3178	34.4923	1.0578
Female	441	30.2024	32.3191	34.6803	1.1056
Female	442	30.2578	32.3516	34.6542	1.0791
Female	443	30.3449	32.3875	34.6542	1.0483
Female	444	30.3546	32.3875	34.654	1.0444
Female	445	30.4549	32.3886	34.6655	1.058
Female	446	30.4549	32.3702	34.7055	1.083
Female	447	30.5694	32.4041	34.9553	1.1592
Female	448	30.5694	32.3957	35.3333	1.2187
Female	449	30.5607	32.4015	35.9356	1.3115
Female	450	30.5694	32.4801	36.9912	1.5656
Female	451	30.5607	32.4886	37.1016	1.6086
Female	452	30.6796	32.7532	37.9532	1.9159
Female	453	30.6796	32.7671	38.126	1.9631
Female	454	30.6796	32.7965	38.126	1.9842
Female	455	30.8498	33.0261	38.3757	2.0202
Female	456	30.9368	33.1697	38.3757	2.0033
Female	457	31.0172	33.3227	38.4138	2.0445
Female	458	31.0172	33.3227	38.4302	2.0484
Female	459	31.1052	33.4448	38.4302	2.0212
Female	460	31.2234	33.6399	38.5533	2.0554
Female	461	31.2436	33.6796	38.5533	2.0511
Female	462	31.2609	33.7533	38.633	2.1179
Female	463	31.2834	33.9445	38.6437	2.1305
Female	464	31.2834	34.0656	38.6901	2.1593
Female	465	31.4205	34.4346	38.8316	2.1856
Female	466	31.4205	34.482	38.8316	2.1817
Female	467	31.5386	34.6668	38.8559	2.1655
Female	468	31.5742	34.8004	39.0588	2.1884
Female	469	31.5974	34.899	39.0927	2.1539
Female	470	31.7634	35.071	39.229	2.1242
Female	471	31.7634	35.0741	39.229	2.1243
Female	472	31.7634	35.1994	39.2565	2.1569
Female	473	31.8549	35.3508	39.3481	2.1015
Female	474	31.8668	35.4648	39.3481	2.113
Female	475	32.207	36.0044	39.4407	2.0371
Female	476	32.207	36.0207	39.4407	2.0367
Female	477	32.2458	36.0916	39.4407	1.9846
Female	478	32.3344	36.2827	39.5413	1.9049
Female	479	32.3869	36.3115	39.5413	1.832
Female	480	33.0191	36.473	39.757	1.7169
Female	481	33.0191	36.4772	39.757	1.717
Female	482	33.0563	36.5301	39.7604	1.7228
Female	483	33.481	36.5913	39.8792	1.6477
Female	484	33.5485	36.6238	39.8961	1.6334
Female	485	33.6847	36.734	39.8961	1.5596
Female	486	33.6847	36.734	39.8961	1.5594
Female	487	33.7057	36.7517	39.8798	1.5296
Female	488	33.8447	36.7638	39.8798	1.4731
Female	489	33.8774	36.7729	39.8252	1.423
Female	490	34.1522	36.7737	39.7892	1.3705
Female	491	34.1522	36.7737	39.7892	1.37
Female	492	34.2461	36.803	39.7163	1.3396
Female	493	34.311	36.8635	39.7595	1.3293
Female	494	34.4144	36.9895	39.8068	1.3157
Female	495	34.4539	37.0541	39.8337	1.302
Female	496	34.4539	37.0602	39.8337	1.3006
Female	497	34.4961	37.0794	40.1325	1.3418
Female	498	34.5125	37.1392	40.1325	1.3242
Female	499	34.5125	37.1528	39.8358	1.2799
Female	500	34.6744	37.1781	39.7648	1.2208
Female	501	38.1	40.6	45.6	1.7
Female	502	38.1	40.6	45.6	1.7
Female	503	38.1	40.6	45.6	1.7
Female	504	38.2	40.6	45.6	1.7
Female	505	38.2	40.6	45.6	1.7
Female	506	38.2	40.6	45.6	1.7
Female	507	38.2	40.7	45.6	1.8
Female	508	38.1	40.7	45.7	1.9
Female	509	38.1	40.7	45.7	1.9
Female	510	38.1	40.7	45.7	1.9
Female	511	38.1	40.8	46.2	2.2
Female	512	38.1	40.8	46.2	2.2
Female	513	38.1	40.8	46.2	2.2
Female	514	38.1	40.8	46.2	2.3
Female	515	38.1	40.8	46.2	2.3
Female	516	38.1	40.8	46.2	2.3
Female	517	38.2	40.8	46.2	2.3
Female	518	38.1	40.8	46.2	2.3
Female	519	38.1	40.9	46.2	2.3
Female	520	38.1	41	46.3	2.3
Female	521	38.1	41	46.3	2.3
Female	522	38.1	41.1	46.3	2.4
Female	523	38.1	41.3	46.4	2.4
Female	524	37.9	41.5	46.4	2.5
Female	525	37.9	41.4	46.6	2.5
Female	526	37.4	41.5	46.6	2.6
Female	527	37.4	41.5	46.6	2.6
Female	528	37.4	41.5	46.6	2.6
Female	529	37.4	41.9	46.6	2.6
Female	530	37.4	41.9	46.7	2.6
Female	531	37.4	42	46.7	2.6
Female	532	37.4	42	46.7	2.7
Female	533	37.4	42.1	46.7	2.6
Female	534	37.3	42.1	46.8	2.7
Female	535	37.3	42.1	46.8	2.7
Female	536	37.3	42.1	46.9	2.7
Female	537	37.3	42.1	47	2.7
Female	538	37.2	42.1	47	2.7
Female	539	37.2	41.9	47	2.7
Female	540	37.2	42	47	2.8
Female	541	37	42.1	47	2.8
Female	542	37	42	47	2.8
Female	543	37	42.1	47	2.8
Female	544	37	42.3	47.2	2.9
Female	545	36.9	42.3	47.3	2.9
Female	546	36.9	42.4	47.3	2.9
Female	547	36.9	42.5	47.3	3
Female	548	36.9	42.5	47.4	3
Female	549	36.9	42.7	47.6	3
Female	550	36.9	43	47.6	3.1
Female	551	36.7	42.9	47.6	3.2
Female	552	36.6	43	47.6	3.3
Female	553	36.6	42.6	47.6	3.4
Female	554	36.6	42.6	47.6	3.4
Female	555	36.6	42.9	47.7	3.4
Female	556	36.7	43.1	47.7	3.3
Female	557	36.9	43.6	47.7	3.1
Female	558	36.9	43.6	47.7	3.1
Female	559	36.9	43.8	47.7	3
Female	560	36.9	43.9	47.8	3
Female	561	37	43.9	48.1	2.9
Female	562	37	44	48.4	2.9
Female	563	37	44.2	48.5	2.9
Female	564	37.4	44.3	48.8	2.7
Female	565	38.7	44.3	48.8	2.6
Female	566	39.2	44.4	48.8	2.5
Female	567	39.2	44.4	49.2	2.6
Female	568	39.3	44.4	49.2	2.6
Female	569	39.3	44.3	49.2	2.6
Female	570	39.3	44.3	49.2	2.7
Female	571	39.3	44.6	49.2	2.8
Female	572	39.3	44.7	49.2	2.8
Female	573	39.3	44.6	49.2	2.8
Female	574	39.3	44.7	49.1	2.8
Female	575	39.3	44	48.7	2.7
Female	576	39.4	43.8	48.4	2.6
Female	577	39.4	43.5	48.2	2.5
Female	578	39.4	43.4	48.1	2.5
Female	579	39.4	43.7	48.1	2.4
Female	580	39.5	43.6	48.1	2.4
Female	581	39.5	43.6	48.1	2.4
Female	582	39.5	43.4	48.1	2.4
Female	583	39.6	43.4	47.9	2.3
Female	584	39.6	43.4	47.8	2.3
Female	585	39.6	43.5	47.9	2.3
Female	586	39.6	43.4	47.9	2.3
Female	587	39.7	43.4	47.9	2.3
Female	588	39.7	43.5	47.9	2.3
Female	589	39.7	43.5	47.8	2.2
Female	590	39.6	43.5	47.8	2.2
Female	591	39.7	43.4	47.8	2.2
Female	592	39.7	43.5	47.8	2.2
Female	593	39.7	43.3	47.7	2.1
Female	594	39.8	43.4	47.7	2.1
Female	595	39.8	43.4	47.8	2
Female	596	40	43.5	47.8	2
Female	597	40	43.5	47.9	2.1
Female	598	40	43.5	47.8	2
Female	599	40.1	43.5	48	2
Female	600	40.1	43.4	48.2	2
Female	601	40.1	43.3	48.2	2.1
Female	602	40.1	43.3	48.4	2.1
Female	603	40.1	43.4	48.4	2.1
Female	604	40.1	43.4	48.4	2.1
Female	605	40.2	43.4	48.7	2.2
Female	606	40.4	43.6	49	2.1
Female	607	40.4	43.6	49.7	2.1
Female	608	40.6	43.6	49.8	2.1
Female	609	40.6	43.6	50.4	2.2
Female	610	40.6	43.6	50.7	2.2
Female	611	40.8	43.8	51.1	2.5
Female	612	40.8	43.9	51.6	2.8
Female	613	40.8	43.9	51.6	2.8
Female	614	41.1	44.2	51.9	3
Female	615	41.2	44.4	52.2	3.2
Female	616	41.2	44.7	52.5	3.3
Female	617	41.2	45.1	52.8	3.4
Female	618	41.2	45.2	52.9	3.4
Female	619	41.4	45.3	53	3.4
Female	620	41.4	45.3	53	3.4
Female	621	41.4	45.6	53.1	3.4
Female	622	41.5	46	53.1	3.4
Female	623	41.7	46.5	53.1	3.3
Female	624	41.8	46.8	53.2	3.3
Female	625	41.9	47.4	53.6	3.3
Female	626	42	47.5	53.6	3.3
Female	627	42	47.6	53.6	3.2
Female	628	42.4	47.9	53.6	3.1
Female	629	42.6	48	53.7	3
Female	630	42.6	47.6	53.6	3
Female	631	42.6	47.6	53.6	3
Female	632	43	47.6	53.6	2.9
Female	633	43	47.6	53.6	2.9
Female	634	43.1	47.7	53.7	2.9
Female	635	43.1	48.2	53.7	2.9
Female	636	43.1	48.2	53.9	3
Female	637	43.1	48.2	54.1	3
Female	638	43.1	48.2	54.3	2.9
Female	639	43.2	48.2	54.4	2.9
Female	640	43.2	48.3	54.7	2.9
Female	641	43.5	48.3	54.9	2.8
Female	642	43.7	48.4	55.7	3
Female	643	43.8	48.5	55.8	3.1
Female	644	43.9	48.6	55.9	3.1
Female	645	43.9	48.7	56.1	3.2
Female	646	44	48.7	56.3	3.2
Female	647	44	49.2	56.5	3.4
Female	648	44	49.3	56.5	3.4
Female	649	44.1	49.4	57	3.5
Female	650	44.2	49.6	57.2	3.4
Female	651	44.4	49.9	57.3	3.4
Female	652	44.5	50.4	57.6	3.5
Female	653	44.5	50.6	57.7	3.5
Female	654	44.6	50.9	57.7	3.6
Female	655	44.8	51.2	57.9	3.6
Female	656	45	51.3	58	3.5
Female	657	45.3	51.5	58.2	3.4
Female	658	45.4	51.7	58.3	3.4
Female	659	45.6	51.8	58.4	3.4
Female	660	45.7	51.8	58.5	3.4
Female	661	45.7	51.8	58.6	3.4
Female	662	45.7	51.9	58.9	3.5
Female	663	45.8	52.1	59	3.5
Female	664	46	52	59.2	3.6
Female	665	46.1	52.1	60	3.7
Female	666	46.1	52.2	59.9	3.7
Female	667	46.1	52.4	60.8	3.8
Female	668	46.1	52.7	60.9	3.8
Female	669	46.1	52.7	61	3.8
Female	670	46.1	52.8	61	3.9
Female	671	46.3	53.1	62.1	4.1
Female	672	46.5	53.2	62.4	4.1
Female	673	46.5	53.5	62.9	4.2
Female	674	46.5	53.3	62.9	4.3
Female	675	46.5	53.5	63.1	4.4
Female	676	46.7	53.8	63.1	4.5
Female	677	47	54.3	63.7	4.5
Female	678	47.3	54.5	63.9	4.4
Female	679	47.5	54.8	64	4.4
Female	680	48	55.1	64.1	4.4
Female	681	48.1	55.4	64.2	4.4
Female	682	48.5	55.9	64.2	4.3
Female	683	48.5	56.1	64.2	4.2
Female	684	48.8	57	64.2	4.2
Female	685	48.9	57.2	64.2	4.1
Female	686	49	58.8	64.6	4.1
Female	687	49.1	58.9	64.6	4
Female	688	49.3	59.1	65	4
Female	689	49.6	59.3	65.2	3.9
Female	690	49.6	59.6	65.3	4
Female	691	50	59.9	65.4	4.2
Female	692	50.1	59.9	65.4	4.2
Female	693	50.1	60	65.7	4.4
Female	694	50.1	60	66	4.5
Female	695	50.2	60.2	66	4.5
Female	696	50.1	60.2	66.1	4.6
Female	697	50.2	60.9	66.5	4.5
Female	698	50.3	60.8	66.5	4.5
Female	699	50.5	60.7	66.5	4.5
Female	700	50.5	60.7	66.5	4.5
Female	701	50.7	61.1	66.5	4.4
Female	702	50.8	60.3	66.5	4.3
Female	703	51	60.1	66.5	4.2
Female	704	50.9	60.1	66.5	4.2
Female	705	50.9	60.1	66.4	4.1
Female	706	51	60.3	66.4	4.1
Female	707	51.1	61.1	66.5	4.1
Female	708	51.1	61.4	66.5	4
Female	709	51.8	62.1	66.6	3.8
Female	710	51.9	62.3	66.7	3.7
Female	711	52.3	62.6	67	3.7
Female	712	52.7	62.5	67	3.6
Female	713	52.4	62.4	67	3.5
Female	714	52.6	62.3	66.9	3.5
Female	715	52.5	62	67	3.5
Female	716	51.8	61.8	67.2	3.6
Female	717	51.6	61.7	67.6	3.7
Female	718	50.9	61.6	67.6	3.8
Female	719	51	62	68.6	4
Female	720	49.8	62.3	69.3	4.6
Female	721	48.9	62.4	69.4	5.4
Female	722	48.6	62	69	5.6
Female	723	48.9	62.2	69.1	5.4
Female	724	48.9	62.1	69.1	5.4
Female	725	49.1	62.2	69.2	5.4
Female	726	49.1	62.2	69.6	5.5
Female	727	49.4	63	69.9	5.4
Female	728	49.7	63.1	70	5.2
Female	729	50.2	63.7	70.8	5.1
Female	730	51	63.8	70.8	5
Female	731	51	64.1	71.1	5.1
Female	732	51	63.8	71.1	5.1
Female	733	51	63.9	71.1	5.3
Female	734	51.1	64.3	71.4	5.4
Female	735	51	63.7	71.4	5.6
Female	736	51.1	62.4	70.5	5.2
Female	737	51	62.2	70.2	5.1
Female	738	51	61.6	69.8	5
Female	739	51.4	62.6	69.8	4.7
Female	740	51.8	63.4	70	4.6
Female	741	52.3	63.5	70	4.4
Female	742	53	63.9	70.3	4.2
Female	743	53.2	64.2	70.3	4.1
Female	744	53.7	64.3	70.3	3.9
Female	745	53.8	64.3	70.4	4
Female	746	53.7	64.1	70.5	4
Female	747	53.6	64	70.5	4.1
Female	748	53.5	64.1	70.5	4.2
Female	749	53.5	64.3	70.7	4.2
Female	750	52.9	64.5	70.7	4.6
Female	751	52.9	64.3	71	5
Female	752	52.9	64.2	71.1	5.1
Female	753	53.5	64.6	71.5	5
Female	754	53.5	64.5	71.8	5
Female	755	53.6	64.5	72	5.1
Female	756	53.6	64.5	72	5.1
Female	757	53.6	64.4	72.3	5.2
Female	758	53.8	64.1	72.7	5.2
Female	759	54.6	63.7	73.6	5.3
Female	760	55.1	64	75.4	5.6
Female	761	55.1	64.2	75.7	5.7
Female	762	55.1	64.2	75.7	5.7
Female	763	55.1	64.3	75.7	5.7
Female	764	55.1	64.3	75.8	5.7
Female	765	55.2	64.8	75.9	5.7
Female	766	55.3	64.9	76.1	5.6
Female	767	55.4	65.4	76.3	5.6
Female	768	55.7	66.2	77.1	5.7
Female	769	55.7	66	76.8	5.5
Female	770	55.8	66.1	76.8	5.5
Female	771	55.8	66.1	76.3	5.3
Female	772	56.3	66.5	76.3	5.2
Female	773	56.1	66.8	76.2	5.2
Female	774	55.9	66.8	76.1	5.1
Female	775	55.6	66.9	75.9	5.1
Female	776	55.6	66.8	75.9	5.1
Female	777	55.2	66.7	75.9	5.2
Female	778	55.2	66.4	75.8	5.1
Female	779	55.1	66.5	75.9	5.3
Female	780	54.7	65.9	75.3	5.5
Female	781	54.7	65.8	75.3	5.4
Female	782	55	65.6	74.8	5.1
Female	783	55	65.6	74.1	5
Female	784	55	65.6	74	4.9
Female	785	55	65.6	74	4.9
Female	786	55.1	65.5	74	4.9
Female	787	55.1	65.2	73.5	4.9
Female	788	55.9	65.1	73.8	4.7
Female	789	56.4	65.2	73.2	4.5
Female	790	56.4	65.2	73.2	4.5
Female	791	56.5	65.4	73.3	4.6
Female	792	56.5	65.4	73.2	4.6
Female	793	56.7	65.5	73.3	4.6
Female	794	56.9	65.6	73.3	4.6
Female	795	57.1	65.6	73.4	4.5
Female	796	57.7	66.7	73.9	4.3
Female	797	57.7	66.8	73.9	4.3
Female	798	57.7	66.8	73.9	4.3
Female	799	57.8	66.8	73.9	4.3
Female	800	58	66.9	74	4.2
Female	801	58.2	66.8	73.5	4.1
Female	802	58.6	66.8	73.3	3.9
Female	803	58.6	67	73.2	3.8
Female	804	58.7	67	72.9	3.8
Female	805	58.8	67	72.9	3.8
Female	806	59	67	72.9	3.8
Female	807	59	67	72.9	3.8
Female	808	58.8	67	73	3.9
Female	809	58.7	66.8	73.3	4
Female	810	58.7	66.8	73.3	4
Female	811	59	66.8	72.5	3.7
Female	812	59	66.8	72.4	3.7
Female	813	59	66.8	72.4	3.6
Female	814	59	66.6	72.3	3.7
Female	815	59	66.5	72.3	3.7
Female	816	58.8	66.5	72.3	3.7
Female	817	58.9	66.5	72	3.7
Female	818	58.9	66.4	72	3.7
Female	819	59	66.3	71.8	3.6
Female	820	59	66.3	71.9	3.6
Female	821	59	66.3	71.9	3.6
Female	822	59	66.5	71.9	3.6
Female	823	59	66.5	71.9	3.6
Female	824	59	66.7	71.9	3.6
Female	825	59.1	66.7	71.9	3.5
Female	826	59.2	66.9	71.9	3.5
Female	827	59.2	66.9	71.9	3.5
Female	828	59.2	67	72.3	3.5
Female	829	59.3	67.2	72.3	3.5
Female	830	59.3	67.2	72.2	3.5
Female	831	59.5	67.4	72.2	3.4
Female	832	59.5	67.4	72.1	3.5
Female	833	59.5	67.5	72.1	3.5
Female	834	59.6	67.6	72	3.4
Female	835	59.6	67.6	71.9	3.4
Female	836	59.6	67.4	71.9	3.5
Female	837	59.6	67.5	71.9	3.5
Female	838	59.6	67.5	71.9	3.5
Female	839	59.8	67.6	71.9	3.4
Female	840	59.8	67.4	71.8	3.2
Female	841	59.9	67.5	71.8	3.2
Female	842	59.9	67.4	71.7	3.2
Female	843	59.9	67.4	71.7	3.2
Female	844	59.8	67.4	71.5	3.2
Female	845	59.8	67.3	71.5	3.2
Female	846	59.8	67.2	71.4	3.2
Female	847	59.8	66.8	71.4	3.3
Female	848	59.6	66.5	71.4	3.4
Female	849	59.6	66.3	71.1	3.3
Female	850	59.6	66.3	71.1	3.3
Female	851	59.5	66.3	71.1	3.3
Female	852	59.5	66.2	71.1	3.3
Female	853	59.5	66.2	71.1	3.3
Female	854	59.7	66.2	71.1	3.2
Female	855	59.8	66.2	71.2	3.2
Female	856	59.8	66.2	71.3	3.2
Female	857	59.9	66.4	71.3	3.2
Female	858	59.9	66.5	71.4	3.2
Female	859	60	66.7	71.6	3.1
Female	860	60.1	66.9	71.6	3.1
Female	861	60.1	66.9	71.6	3
Female	862	60.1	67.3	71.7	3.1
Female	863	60.1	67.4	71.7	3.1
Female	864	60.2	67.6	71.9	3.1
Female	865	60.2	67.6	71.9	3.1
Female	866	60.3	67.7	72	3.2
Female	867	60.4	68	72.4	3.2
Female	868	60.4	68	72.4	3.2
Female	869	61.3	68.4	72.5	2.8
Female	870	61.3	68.4	72.4	2.8
Female	871	61.3	68.4	72.4	2.8
Female	872	61.3	68.4	72.3	2.8
Female	873	61.4	68.4	72.3	2.8
Female	874	61.3	68.4	72.3	2.8
Female	875	61.4	68.5	72.3	2.8
Female	876	61.3	68.4	72.3	2.8
Female	877	61	67.9	72	2.9
Female	878	61	67.8	72	2.9
Female	879	60.5	67.7	72	3
Female	880	60.5	67.5	72	2.9
Female	881	60.5	67.1	72	2.9
Female	882	60.5	67.1	72	2.9
Female	883	60.5	67.1	72	3
Female	884	60.5	67.1	72	3
Female	885	60.5	67.1	71.9	2.9
Female	886	60.5	67.1	71.9	2.9
Female	887	60.5	67	71.9	2.9
Female	888	60.5	67	71.9	2.9
Female	889	60.5	67.2	71.9	2.8
Female	890	60.5	67.3	71.9	2.8
Female	891	60.5	67.3	71.9	2.8
Female	892	60.5	67.3	71.9	2.8
Female	893	60.8	67.4	71.6	2.7
Female	894	60.5	67.6	71.4	2.6
Female	895	60.5	67.6	71.4	2.6
Female	896	60.5	67.7	71.4	2.6
Female	897	60.4	67.7	71.3	2.6
Female	898	60.3	67.7	71.3	2.6
Female	899	60.1	67.7	71.3	2.7
Female	900	60	67.7	71.4	2.7
Female	901	60	67.7	71.5	2.7
Female	902	60	67.7	71.6	2.7
Female	903	59.9	67.7	71.6	2.7
Female	904	59.9	67.7	72	2.8
Female	905	59.9	67.7	72	2.8
Female	906	59.7	67.7	72	2.9
Female	907	59.8	67.6	72	2.9
Female	908	59.3	67.5	72.5	3.1
Female	909	59.2	67.3	72.7	3.2
Female	910	59	67.3	72.7	3.3
Female	911	58.7	67.1	72.8	3.4
Female	912	58.6	66.7	73.2	3.7
Female	913	58.6	66.5	73.3	3.9
Female	914	58.5	66.6	73.5	4
Female	915	58.5	66.7	73.6	4.1
Female	916	58.5	67	73.6	4.2
Female	917	58.7	68.1	73.9	4.1
Female	918	58.9	68.6	74	3.9
Female	919	59.2	69.2	74.1	3.7
Female	920	60.8	69.6	74.1	3.3
Female	921	61.3	69.7	74.2	3.2
Female	922	61.3	69.8	74.2	3.2
Female	923	62.7	70.2	74.3	3
Female	924	64	70.3	74.4	2.9
Female	925	64	70.5	74.5	2.9
Female	926	64.5	70.7	74.5	2.8
Female	927	64.8	70.7	74.5	2.7
Female	928	64.9	70.8	74.5	2.6
Female	929	65.4	70.7	74.4	2.5
Female	930	65.4	70.6	74.5	2.5
Female	931	65.6	70.6	74.5	2.4
Female	932	65.5	70.5	74.5	2.4
Female	933	65.5	70.5	74.5	2.4
Female	934	65.1	70.5	74.4	2.5
Female	935	64.8	70.5	74.4	2.5
Female	936	64.7	70.6	74.4	2.5
Female	937	63.8	70.5	74.5	2.7
Female	938	63.3	70.5	74.5	2.8
Female	939	62.8	70.4	74.7	2.9
Female	940	62.8	70.4	74.7	2.9
Female	941	61.8	70.2	74.8	3.2
Female	942	60.7	70.3	74.8	3.5
Female	943	60.2	70.4	74.9	3.8
Female	944	60.1	70.4	75	3.8
Female	945	60.6	70.5	75	3.5
Female	946	62.1	70.5	75.1	3.3
Female	947	62.1	70.4	75.2	3.3
Female	948	62.2	70.4	75.2	3.3
Female	949	63.6	70.6	75.3	2.9
Female	950	64.1	70.7	75.7	2.8
Female	951	65.6	70.8	75.8	2.6
Female	952	65.9	71	75.9	2.6
Female	953	66.1	71.4	76.2	2.6
Female	954	66.4	71.8	76.3	2.6
Female	955	66.8	71.9	76.4	2.6
Female	956	66.9	72	76.5	2.6
Female	957	66.9	72	76.5	2.6
Female	958	67	72	76.5	2.5
Female	959	67	72	76.5	2.5
Female	960	67.1	72.2	76.6	2.6
Female	961	67	72.2	76.7	2.6
Female	962	67.1	72.5	76.9	2.7
Female	963	67.1	72.6	77.1	2.7
Female	964	67.1	72.8	77.3	2.7
Female	965	67	73	77.6	2.8
Female	966	67	73.1	77.9	2.9
Female	967	65.6	73.2	78	3.1
Female	968	64.6	73.3	78.7	3.3
Female	969	64.3	73.4	78.8	3.5
Female	970	64.2	73.4	78.9	3.6
Female	971	64	73.4	79.2	3.8
Female	972	63.7	73.4	79.2	4
Female	973	63.4	73.5	79.6	4.4
Female	974	63.4	73.6	79.8	4.4
Female	975	61.9	74.4	80.3	5
Female	976	61.9	74.7	80.6	5
Female	977	62.4	75	80.6	4.7
Female	978	62.8	75.4	81	4.5
Female	979	66.1	75.5	81	3.6
Female	980	67.4	75.4	80.6	3.4
Female	981	68.1	75.4	80.5	3.3
Female	982	68.7	75.3	80.5	3.2
Female	983	69	75.4	80.5	3.1
Female	984	69	75.7	80.6	3.2
Female	985	68.9	76	80.6	3.3
Female	986	69	76.1	80.7	3.3
Female	987	69.4	76.3	80.8	3.3
Female	988	69.9	76.4	80.8	3.2
Female	989	69.9	76.6	80.8	3.1
Female	990	70.5	76.9	81	3
Female	991	70.7	77.1	81.2	2.9
Female	992	70.7	77.1	81.3	2.9
Female	993	70.8	77.3	81.3	2.8
Female	994	70.8	77.4	81.4	2.7
Female	995	71.2	77.5	81.6	2.7
Female	996	71.5	77.7	81.6	2.6
Female	997	71.4	77.7	81.6	2.6
Female	998	71.3	77.7	81.6	2.7
Female	999	71.2	77.8	81.8	2.8
Female	1000	71.3	77.8	81.8	2.7
Female	1001	71.3	77.7	81.8	2.7
Female	1002	70.9	77.6	81.8	2.8
Female	1003	70.7	77.5	81.8	2.9
Female	1004	69.5	77.4	81.8	3
Female	1005	68.9	77.4	81.8	3.2
Female	1006	68.9	77.4	81.8	3.2
Female	1007	68.9	77.5	81.8	3.2
Female	1008	68.9	77.6	81.8	3.1
Female	1009	70.4	77.8	81.8	2.7
Female	1010	70.7	77.8	81.8	2.6
Female	1011	71	77.9	81.9	2.6
Female	1012	71.2	77.9	82.1	2.7
Female	1013	72	78.2	82.3	2.5
Female	1014	72.5	78.3	82.3	2.5
Female	1015	72.5	78.3	82.6	2.6
Female	1016	72.7	78.8	83	2.7
Female	1017	73.1	79.2	83.2	2.8
Female	1018	74.1	79.8	83.3	2.6
Female	1019	74.4	80.3	83.5	2.4
Female	1020	74.6	80.3	83.5	2.4
Female	1021	74.6	80.4	83.5	2.4
Female	1022	74.7	80.4	83.6	2.3
Female	1023	74.9	80.5	83.6	2.3
Female	1024	75	80.5	83.6	2.2
Female	1025	75.1	80.5	83.6	2.2
Female	1026	75.3	80.5	83.6	2.2
Female	1027	72.8	80.6	83.7	2.5
Female	1028	71.9	80.5	83.7	2.7
Female	1029	71.9	80.6	83.7	2.7
Female	1030	71.9	80.5	83.7	2.7
Female	1031	71.9	80.6	83.8	2.7
Female	1032	70.6	80.6	84	3.2
Female	1033	70.6	80.5	84	3.2
Female	1034	70.1	80.5	84.2	3.5
Female	1035	70.4	80.6	84.2	3.3
Female	1036	70.4	80.6	84.2	3.3
Female	1037	70.4	80.6	84.2	3.3
Female	1038	72.9	80.7	84.5	2.7
Female	1039	72.9	80.7	84.5	2.7
Female	1040	74.3	80.8	84.6	2.5
Female	1041	74.3	81.1	85	2.6
Female	1042	75.9	81.3	85.2	2.4
Female	1043	76.7	81.5	85.2	2.2
Female	1044	76.8	81.4	85.2	2.1
Female	1045	77	81.6	85.3	2.1
Female	1046	77.1	81.8	85.6	2.1
Female	1047	77.4	81.9	85.6	2.1
Female	1048	77.5	82	85.7	2.1
Female	1049	77.6	82	85.7	2.1
Female	1050	77.6	82.1	85.8	2.1
Female	1051	77.6	82	85.8	2.1
Female	1052	77.5	81.9	85.8	2.1
Female	1053	77.6	81.9	85.8	2.1
Female	1054	77.6	81.9	85.8	2.1
Female	1055	77.4	81.8	86.1	2.2
Female	1056	77.2	81.8	86.1	2.3
Female	1057	76.7	81.7	86.1	2.4
Female	1058	76.5	81.6	86.2	2.6
Female	1059	76.5	81.6	86.2	2.6
Female	1060	76.5	81.6	86.2	2.6
Female	1061	76.5	81.6	86.2	2.6
Female	1062	76.3	81.5	86.1	2.7
Female	1063	76.3	81.6	86.2	2.8
Female	1064	76.4	81.8	86.2	2.7
Female	1065	76.5	82.4	86.3	2.7
Female	1066	76.7	82.4	86.3	2.6
Female	1067	77	82.6	86.3	2.4
Female	1068	77.4	82.6	86.3	2.3
Female	1069	77.5	82.8	86.4	2.3
Female	1070	77.9	82.9	86.6	2.2
Female	1071	78	83.1	86.8	2.2
Female	1072	78.5	83.4	86.8	2.1
Female	1073	78.8	83.8	87	2.1
Female	1074	78.9	84	87.1	2.1
Female	1075	79.3	84.1	87.3	2
Female	1076	79.3	84.1	87.5	2.1
Female	1077	79.6	84.2	87.5	2.1
Female	1078	79.6	84.2	87.6	2.1
Female	1079	79.6	84.2	87.7	2.1
Female	1080	79.8	84.3	87.8	2.1
Female	1081	79.8	84.4	87.8	2.1
Female	1082	79.6	84.4	87.8	2.2
Female	1083	79.6	84.4	87.9	2.2
Female	1084	79.6	84.5	88	2.3
Female	1085	79.3	84.6	88.1	2.3
Female	1086	78.4	84.7	88.2	2.4
Female	1087	78.3	84.8	88.3	2.5
Female	1088	77.6	84.7	88.3	2.7
Female	1089	77.5	84.8	88.3	2.7
Female	1090	77.3	84.9	88.3	2.7
Female	1091	77.2	84.8	88.3	2.8
Female	1092	76.9	84.5	88.3	3
Female	1093	76.7	84.4	88.3	3.1
Female	1094	77.2	84.9	88.5	3
Female	1095	77.9	84.9	88.4	2.7
Female	1096	78.3	84.9	88.5	2.6
Female	1097	78.3	84.8	88.4	2.6
Female	1098	79	84.9	88.4	2.4
Female	1099	79.3	84.9	88.3	2.3
Female	1100	79.9	85	88.2	2.2
Female	1101	80.3	85.1	88.2	2.1
Female	1102	80.5	85.1	88.2	2
Female	1103	80.5	85.2	88.3	2
Female	1104	80.5	85.2	88.3	2
Female	1105	80.5	85.2	88.2	1.9
Female	1106	80.5	85.1	88.1	1.9
Female	1107	80.5	85.1	88.1	1.9
Female	1108	80.5	85.1	88.1	1.9
Female	1109	80.5	85.1	88.1	2
Female	1110	80.4	85	88.1	2
Female	1111	80.5	85.1	88.1	2
Female	1112	80.4	85.1	88.1	2
Female	1113	80.4	84.9	88	2
Female	1114	80.3	84.9	88	2
Female	1115	79.9	85	88	2.1
Female	1116	79.6	85	88	2.2
Female	1117	79.1	85	88.1	2.3
Female	1118	78.6	85	88.1	2.4
Female	1119	77.7	84.9	88.1	2.6
Female	1120	77.5	84.8	88.1	2.7
Female	1121	76.6	84.7	88.1	2.8
Female	1122	76.1	84.7	88.1	3.1
Female	1123	76.1	84.8	88.2	3.2
Female	1124	76.7	85	88.3	2.9
Female	1125	77.7	85	88.3	2.6
Female	1126	78	85	88.2	2.4
Female	1127	78.4	85	88.3	2.4
Female	1128	78.7	85	88.3	2.3
Female	1129	79.3	85	88.3	2.2
Female	1130	80.1	85.1	88.4	2.1
Female	1131	80.8	85.1	88.4	2
Female	1132	81	85.1	88.4	2
Female	1133	81.2	85.1	88.4	1.9
Female	1134	81.3	85.1	88.4	1.9
Female	1135	81.4	85.1	88.4	1.9
Female	1136	81.3	85.1	88.3	1.9
Female	1137	81.3	85.1	88.3	1.8
Female	1138	81.3	85.2	88.4	1.9
Female	1139	81.2	85.2	88.4	1.9
Female	1140	81.2	85.2	88.6	1.9
Female	1141	81.2	85.2	88.6	2
Female	1142	81.2	85.3	88.9	2
Female	1143	81.2	85.3	88.9	2
Female	1144	81	85.2	89	2.1
Female	1145	80.9	85.2	89	2.1
Female	1146	80.5	85.3	89.1	2.3
Female	1147	79.6	85.3	89.2	2.4
Female	1148	78.1	85.3	89.2	2.6
Female	1149	77.7	85.3	89.4	2.8
Female	1150	77.5	85.2	89.1	2.8
Female	1151	77.7	85.3	89.4	2.8
Female	1152	78.5	85.4	89.4	2.6
Female	1153	78.5	85.4	89.4	2.7
Female	1154	80.3	85.7	89.5	2.3
Female	1155	80.8	85.8	89.5	2.2
Female	1156	80.8	85.9	89.5	2.2
Female	1157	80.8	86	89.5	2.2
Female	1158	81	86	89.5	2.1
Female	1159	81.5	85.9	89.5	2
Female	1160	81.9	86	89.5	2
Female	1161	82.2	86	89.5	1.9
Female	1162	82.2	86	89.5	1.9
Female	1163	82.2	86	89.5	1.9
Female	1164	82.2	86	89.5	1.9
Female	1165	82.2	86	89.5	1.9
Female	1166	82.2	86	89.5	1.9
Female	1167	82.3	86	89.5	1.9
Female	1168	82.3	86.1	89.5	1.8
Female	1169	82.4	86.1	89.5	1.8
Female	1170	82.5	86.2	89.5	1.8
Female	1171	82.5	86.1	89.5	1.8
Female	1172	82.6	86.1	89.5	1.8
Female	1173	82.5	86.1	89.5	1.8
Female	1174	82.4	86	89.5	1.9
Female	1175	82.4	86	89.5	1.9
Female	1176	82.3	86	89.7	1.9
Female	1177	81.9	86	89.8	2
Female	1178	81.8	86	89.8	2
Female	1179	81.8	85.9	89.8	2
Female	1180	81.8	85.9	89.8	2
Female	1181	81.8	86.1	89.7	2.1
Female	1182	81.8	86.1	89.7	2.1
Female	1183	81.8	86.1	89.8	2.1
Female	1184	81.8	86.3	90	2.1
Female	1185	82.1	86.6	90	2
Female	1186	82.5	86.8	90.2	1.9
Female	1187	82.6	86.9	90.4	2
Female	1188	83.4	87.1	90.4	1.9
Female	1189	83.7	87.3	90.5	1.8
Female	1190	83.8	87.4	90.7	1.8
Female	1191	83.9	87.5	90.7	1.8
Female	1192	84	87.5	90.8	1.8
Female	1193	84	87.5	90.9	1.8
Female	1194	84	87.5	90.9	1.8
Female	1195	84	87.4	90.9	1.8
Female	1196	84	87.4	90.9	1.8
Female	1197	84	87.4	90.9	1.8
Female	1198	84	87.5	91	1.8
Female	1199	84	87.5	91.1	1.8
Female	1200	84.1	87.5	91.1	1.8
Female	1201	84.1	87.5	91	1.8
Female	1202	84.1	87.4	91.1	1.8
Female	1203	84.1	87.4	91	1.8
Female	1204	84	87.4	91.1	1.8
Female	1205	84	87.4	91.1	1.8
Female	1206	83.8	87.3	91.1	1.9
Female	1207	83.5	87.3	91.2	1.9
Female	1208	83.3	87.3	91.3	2
Female	1209	83.3	87.4	91.5	2.1
Female	1210	83.3	87.4	91.5	2.1
Female	1211	83.2	87.3	91.6	2.1
Female	1212	83.1	87.2	91.6	2.1
Female	1213	82.9	87.2	91.6	2.2
Female	1214	83.2	87.4	91.9	2.1
Female	1215	83.2	87.4	91.6	2.1
Female	1216	83.2	87.4	91.5	2.1
Female	1217	83.2	87.4	91.5	2.1
Female	1218	83.3	87.4	91.5	2.1
Female	1219	83.6	87.5	91.5	2
Female	1220	83.7	87.5	91.3	2
Female	1221	83.8	87.4	91.3	2
Female	1222	83.8	87.5	91.3	2
Female	1223	83.8	87.5	91.3	1.9
Female	1224	83.9	87.5	91.3	1.9
Female	1225	83.9	87.5	91.2	1.9
Female	1226	83.9	87.4	91.2	1.9
Female	1227	83.8	87.4	91.2	1.9
Female	1228	83.7	87.5	91.2	1.9
Female	1229	83.7	87.5	91.3	2
Female	1230	83.6	87.5	91.2	2
Female	1231	83.6	87.6	91.3	2
Female	1232	83.6	87.5	91.3	2
Female	1233	83.4	87.5	91.3	2
Female	1234	83.1	87.4	91.1	2.1
Female	1235	82.2	87.4	91.1	2.2
Female	1236	81.5	87.3	91.1	2.3
Female	1237	80.9	87.2	91.1	2.5
Female	1238	81	87.2	91.3	2.5
Female	1239	80.7	87.2	91.3	2.6
Female	1240	80.3	87.2	91.4	2.7
Female	1241	80.4	87.3	91.4	2.7
Female	1242	79.9	87.3	91.5	2.9
Female	1243	79.4	87.4	91.6	3.1
Female	1244	79.4	87.4	91.6	3.1
Female	1245	79.4	87.5	91.6	3.1
Female	1246	79.4	87.5	91.7	3.1
Female	1247	79.9	87.7	91.7	2.9
Female	1248	80.7	87.8	92	2.7
Female	1249	80.7	87.8	92	2.7
Female	1250	81.7	87.8	92	2.4
Female	1251	82.4	87.8	92	2.3
Female	1252	82.6	87.9	92.1	2.3
Female	1253	83.1	87.9	92.1	2.2
Female	1254	83.5	87.9	92.1	2.2
Female	1255	83.5	87.9	92.1	2.2
Female	1256	83.5	87.9	92.1	2.2
Female	1257	83.5	87.8	92.1	2.2
Female	1258	83.5	87.7	92.2	2.2
Female	1259	83.5	87.9	92.3	2.2
Female	1260	83.6	87.9	92.5	2.2
Female	1261	83.6	88	92.5	2.2
Female	1262	83.6	88	92.5	2.2
Female	1263	83.3	88	92.3	2.3
Female	1264	83.3	88	92.5	2.3
Female	1265	82.8	88	92.5	2.4
Female	1266	82.3	88.1	92.5	2.5
Female	1267	82.4	88.3	93	2.5
Female	1268	83.1	88.5	93.2	2.5
Female	1269	82.9	88.7	93.3	2.5
Female	1270	83.2	88.8	93.5	2.5
Female	1271	83.2	88.9	93.6	2.5
Female	1272	83.3	88.9	93.6	2.5
Female	1273	83.3	88.9	93.3	2.5
Female	1274	83.3	88.8	93.3	2.5
Female	1275	82.9	88.7	93.2	2.5
Female	1276	82.2	88.7	93.1	2.6
Female	1277	82	88.7	93	2.7
Female	1278	81.8	88.7	93	2.7
Female	1279	80.1	88.7	93.1	3.2
Female	1280	80.1	88.4	93	3.2
Female	1281	80.3	88.2	93.1	3.1
Female	1282	80.8	88.3	93.3	3
Female	1283	81.7	88.7	93.8	2.8
Female	1284	82.6	88.8	93.7	2.7
Female	1285	83.4	88.9	93.8	2.6
Female	1286	84.2	89.1	94	2.5
Female	1287	84.4	89.2	94	2.5
Female	1288	84.4	89.2	94.2	2.5
Female	1289	84.9	89.3	94.2	2.4
Female	1290	85.2	89.6	94.3	2.4
Female	1291	85.5	89.8	94.3	2.3
Female	1292	85.5	89.9	94.3	2.3
Female	1293	85.5	89.9	94.2	2.3
Female	1294	85.5	89.9	94	2.2
Female	1295	85.9	90	94.1	2.1
Female	1296	85.9	90	94.2	2.1
Female	1297	85.9	90	94.2	2.2
Female	1298	86	90.1	94.4	2.2
Female	1299	85.9	90	94.5	2.2
Female	1300	85.7	90.1	94.5	2.3
Female	1301	85.5	90.2	94.4	2.3
Female	1302	84	90.1	94.3	2.5
Female	1303	84	90.2	94.4	2.5
Female	1304	83.2	90.3	94.5	2.7
Female	1305	82.7	90.4	94.6	2.9
Female	1306	81.5	90.4	94.5	3
Female	1307	80.9	90.3	94.5	3.2
Female	1308	80	90.2	94.5	3.8
Female	1309	80	90.2	94.3	3.7
Female	1310	80.2	90.2	94	3.5
Female	1311	82.5	90.2	94	2.8
Female	1312	82.7	90.2	94.1	2.7
Female	1313	82.7	90	94.1	2.8
Female	1314	83.7	90	94.2	2.7
Female	1315	84.1	90.1	94.3	2.6
Female	1316	84.3	90.2	94.5	2.6
Female	1317	84.6	90.3	94.5	2.5
Female	1318	84.6	90.3	94.5	2.5
Female	1319	84.7	90.2	94.5	2.5
Female	1320	84.8	90.3	94.5	2.5
Female	1321	85	90.4	94.4	2.4
Female	1322	85	90.4	94.4	2.4
Female	1323	85	90.4	94.4	2.4
Female	1324	85	90.4	94.4	2.4
Female	1325	85.4	90.6	94.6	2.3
Female	1326	85.5	90.7	94.7	2.3
Female	1327	85.5	90.7	94.7	2.3
Female	1328	85.8	91	94.9	2.2
Female	1329	86	91	94.9	2.2
Female	1330	86	91	94.9	2.2
Female	1331	85.6	91	94.8	2.2
Female	1332	85.6	91	94.8	2.3
Female	1333	85.6	91	94.9	2.3
Female	1334	85.5	90.9	94.9	2.3
Female	1335	85.4	90.9	94.9	2.3
Female	1336	85.4	91	94.9	2.4
Female	1337	85.4	91.2	94.8	2.4
Female	1338	84.4	91.2	94.8	2.6
Female	1339	83.8	91.2	94.9	2.9
Female	1340	83.8	91.2	94.9	2.8
Female	1341	84	91.2	94.9	2.7
Female	1342	83.5	90.9	94.8	3
Female	1343	83.9	91.1	94.9	2.8
Female	1344	84.5	91.3	95.2	2.7
Female	1345	85	91.3	95.6	2.7
Female	1346	85.4	91.4	95.8	2.7
Female	1347	85.4	91.2	95.6	2.7
Female	1348	85.5	91.2	95.8	2.7
Female	1349	85.6	91	95.8	2.7
Female	1350	85.8	91	95.6	2.7
Female	1351	86	90.9	95.8	2.7
Female	1352	86.2	91	95.8	2.7
Female	1353	86.3	91.3	96	2.6
Female	1354	86.4	91.3	96	2.6
Female	1355	86.4	91.3	96	2.5
Female	1356	86.4	91.3	96	2.5
Female	1357	86.6	91.3	96.1	2.6
Female	1358	86.7	91.5	96.1	2.6
Female	1359	86.8	91.6	96.2	2.5
Female	1360	86.9	91.9	96.4	2.6
Female	1361	87.1	92.2	96.8	2.6
Female	1362	87.1	92.3	97.4	2.7
Female	1363	87.3	92.4	97.8	2.9
Female	1364	87.1	92.6	97.8	2.9
Female	1365	87.3	92.7	97.9	2.8
Female	1366	87.4	93.2	98.3	2.8
Female	1367	87.2	93.2	98.3	2.9
Female	1368	87.2	93.3	98.4	2.9
Female	1369	86.9	93.3	98.4	3
Female	1370	86.4	93.7	98.7	3.3
Female	1371	85.2	93.7	98.9	3.5
Female	1372	85	93.4	98.9	3.7
Female	1373	85.2	93.7	99.1	3.7
Female	1374	86.7	94.1	99.2	3.4
Female	1375	87.9	94.2	99.2	3.1
Female	1376	87.9	94.2	99.3	3.1
Female	1377	88	94.2	99.4	3.2
Female	1378	88.1	94.7	99.6	3.2
Female	1379	88	94.4	99.6	3.3
Female	1380	87.9	94.3	99.7	3.4
Female	1381	88	94.5	99.7	3.4
Female	1382	88.2	94.8	99.6	3.3
Female	1383	88.2	95	99.6	3.2
Female	1384	88.2	94.9	99.6	3.1
Female	1385	88.3	95	99.6	3.1
Female	1386	88.3	95	99.6	3.1
Female	1387	88.3	95.1	99.6	3.1
Female	1388	88.7	95.4	99.7	2.9
Female	1389	89	95.4	99.7	2.8
Female	1390	88.9	95.7	99.8	2.9
Female	1391	89	95.8	100.1	3
Female	1392	89.3	96	100.3	2.9
Female	1393	89.7	96	100.5	2.9
Female	1394	89.3	96.1	100.7	3
Female	1395	89.5	96.3	101	3
Female	1396	89.5	96.3	101.2	3.1
Female	1397	89.5	96.6	101.3	3.1
Female	1398	89.5	96.6	101.3	3.1
Female	1399	89	96.6	101.5	3.2
Female	1400	88.6	96.7	102.1	3.3
Female	1401	88.8	97	102.4	3.4
Female	1402	88.8	97	102.4	3.4
Female	1403	89.3	97.2	102.7	3.2
Female	1404	90.8	97.2	102.7	3
Female	1405	91.6	97	102.6	2.8
Female	1406	91.8	96.4	102.2	2.6
Female	1407	91.8	96.2	102.4	2.6
Female	1408	91.9	96.1	102.2	2.6
Female	1409	91.8	96.1	102.4	2.7
Female	1410	91.6	96.2	102.4	2.8
Female	1411	91	96.7	102.6	3
Female	1412	90.5	96.7	102.5	3
Female	1413	89.3	96.2	102.1	3.2
Female	1414	90.2	96.6	102.3	3
Female	1415	90.2	96.6	102	3
Female	1416	90.5	96.6	102	2.9
Female	1417	90.5	96.6	102	2.9
Female	1418	90.5	96.6	102	2.9
Female	1419	90.5	96.6	102	3
Female	1420	90.5	96.7	101.7	2.9
Female	1421	91.5	97.2	101.9	2.7
Female	1422	91.6	97.3	102	2.7
Female	1423	91.8	97.4	102	2.6
Female	1424	92	97.6	102.1	2.6
Female	1425	92.6	97.6	102.3	2.5
Female	1426	92.5	97.7	102.3	2.5
Female	1427	92.5	97.7	102.3	2.5
Female	1428	92.4	97.9	102.5	2.6
Female	1429	92.5	97.9	102.5	2.6
Female	1430	92.4	97.9	102.5	2.6
Female	1431	90.6	97.7	102.5	3
Female	1432	90.6	97.6	102.5	3
Female	1433	90.4	97.5	102.5	3
Female	1434	91	97.5	102.5	2.8
Female	1435	92.2	97.4	102.7	2.6
Female	1436	92.5	97.3	102.7	2.7
Female	1437	93.1	97.2	102.7	2.5
Female	1438	93.3	97.2	102.7	2.4
Female	1439	93.3	97.4	102.7	2.4
Female	1440	93.3	97.5	102.7	2.5
Female	1441	93.3	97.5	102.7	2.4
Female	1442	93.3	97.5	102.7	2.4
Female	1443	93.2	97.5	102.7	2.4
Female	1444	93.2	97.4	102.7	2.4
Female	1445	93.2	97.5	102.7	2.4
Female	1446	93.2	97.6	102.7	2.4
Female	1447	93.3	97.7	102.7	2.4
Female	1448	93.3	97.7	102.7	2.4
Female	1449	93.3	97.9	102.8	2.4
Female	1450	93.3	97.8	102.8	2.4
Female	1451	93.5	98	102.8	2.4
Female	1452	93.5	98.1	102.9	2.4
Female	1453	93.8	98.1	102.9	2.3
Female	1454	93.8	98.1	103	2.3
Female	1455	93.8	98.1	102.9	2.3
Female	1456	93.8	98	102.7	2.2
Female	1457	93.8	98	102.9	2.2
Female	1458	93.8	97.9	102.8	2.3
Female	1459	93.8	98	103.2	2.4
Female	1460	93.8	98	103.2	2.4
Female	1461	93.7	98	102.5	2.2
Female	1462	93.5	97.8	102.4	2.2
Female	1463	93.5	97.8	102.3	2.2
Female	1464	93.7	97.8	102.3	2.1
Female	1465	93.7	97.8	101.8	2
Female	1466	93.8	97.8	101.7	2
Female	1467	93.8	97.8	101.6	2
Female	1468	93.9	97.8	101.6	2
Female	1469	94.2	98.1	101.8	1.9
Female	1470	94.2	98.1	101.7	1.9
Female	1471	94.2	98.1	101.7	1.9
Female	1472	94.3	98.1	101.7	1.9
Female	1473	94.3	98.2	101.9	1.9
Female	1474	94.3	98.2	101.9	1.9
Female	1475	94.3	98.2	101.9	1.9
Female	1476	94.3	98.2	101.9	1.9
Female	1477	94.3	98.2	101.9	2
Female	1478	94.3	98.2	101.9	2
Female	1479	94.3	98.2	101.9	2
Female	1480	94.3	98.2	101.9	2
Female	1481	94.1	98.2	101.9	2
Female	1482	94.1	98.2	101.9	2
Female	1483	94	98.2	101.8	2
Female	1484	93.5	98.1	101.8	2.2
Female	1485	93.4	98.1	101.8	2.2
Female	1486	93.4	98	101.7	2.2
Female	1487	93.3	97.8	101.6	2.2
Female	1488	93.2	97.7	101.4	2.2
Female	1489	92.2	97.6	101.4	2.3
Female	1490	91.6	97.5	101.3	2.4
Female	1491	89.5	97.3	101	2.7
Female	1492	89.3	97.1	100.7	2.8
Female	1493	89.3	97	100.6	2.8
Female	1494	89.6	97	100.6	2.6
Female	1495	91.2	97	100.6	2.3
Female	1496	92.8	97	100.5	2
Female	1497	92.9	96.9	100.5	1.9
Female	1498	92.9	96.9	100.3	1.9
Female	1499	92.4	96.8	100.4	2
Female	1500	92.5	96.7	100.4	1.9
Female	1501	92.8	96.8	100.4	1.9
Female	1502	92.8	96.8	100.4	1.9
Female	1503	93.2	96.9	100.5	1.8
Female	1504	93.2	96.9	100.5	1.8
Female	1505	93.2	96.9	100.4	1.8
Female	1506	93.2	96.9	100.3	1.8
Female	1507	93.2	96.9	100.4	1.8
Female	1508	93.2	96.9	100.4	1.8
Female	1509	93.2	96.9	100.4	1.8
Female	1510	93.3	96.9	100.5	1.9
Female	1511	92.7	96.9	100.5	2
Female	1512	92.4	96.9	100.5	2
Female	1513	92.5	96.9	100.4	2
Female	1514	91.6	96.8	100.4	2.1
Female	1515	91.5	96.7	100.4	2.2
Female	1516	91.5	96.7	100.4	2.2
Female	1517	91.5	96.7	100.4	2.2
Female	1518	91.5	96.7	100.4	2.2
Female	1519	91.5	96.7	100.4	2.2
Female	1520	91.5	96.8	100.5	2.2
Female	1521	90.1	96.7	100.5	2.4
Female	1522	88.7	96.5	99.6	2.7
Female	1523	88.7	96.4	99.5	2.7
Female	1524	89.2	96.4	99.5	2.5
Female	1525	90.9	96.5	99.4	2.1
Female	1526	92	96.5	99.4	1.9
Female	1527	92.6	96.6	99.4	1.8
Female	1528	92.4	96.5	99.4	1.9
Female	1529	92.5	96.5	99.4	1.8
Female	1530	92.6	96.5	99.3	1.8
Female	1531	92.6	96.5	99.3	1.8
Female	1532	92.9	96.5	99.4	1.7
Female	1533	92.9	96.6	99.5	1.7
Female	1534	92.9	96.6	99.5	1.7
Female	1535	92.9	96.6	99.5	1.7
Female	1536	93.1	96.7	99.6	1.7
Female	1537	93.1	96.7	99.7	1.7
Female	1538	93.1	96.8	99.7	1.7
Female	1539	93.1	96.9	99.7	1.7
Female	1540	93.1	96.9	99.7	1.7
Female	1541	93.2	96.9	99.7	1.7
Female	1542	93.1	96.9	99.7	1.7
Female	1543	93.1	96.9	99.7	1.7
Female	1544	93.1	96.9	99.7	1.7
Female	1545	93.1	96.9	99.7	1.8
Female	1546	93.1	96.9	99.7	1.8
Female	1547	93	96.8	99.6	1.8
Female	1548	92.9	96.8	99.6	1.8
Female	1549	92.9	96.8	99.6	1.8
Female	1550	92.7	96.7	99.6	1.8
Female	1551	92.5	96.6	99.6	1.9
Female	1552	92.2	96.6	99.6	1.9
Female	1553	92.3	96.6	99.6	1.9
Female	1554	92.4	96.6	99.6	1.9
Female	1555	92.7	96.7	99.6	1.8
Female	1556	92.7	96.7	99.7	1.8
Female	1557	92.4	96.7	99.8	1.9
Female	1558	92.3	96.6	99.9	1.9
Female	1559	92.1	96.6	99.7	2
Female	1560	92.1	96.6	99.7	2
Female	1561	91.7	96.6	99.7	2
Female	1562	91.5	96.6	99.7	2.1
Female	1563	91.4	96.6	99.7	2.1
Female	1564	90.2	96.6	99.7	2.2
Female	1565	89.5	96.6	99.7	2.4
Female	1566	89.5	96.6	99.8	2.4
Female	1567	89.2	96.7	99.8	2.5
Female	1568	89.2	96.7	99.8	2.5
Female	1569	88.5	96.6	99.8	2.7
Female	1570	88.5	96.6	99.8	2.8
Female	1571	88.5	96.7	99.8	2.7
Female	1572	88.8	96.7	99.8	2.6
Female	1573	88.8	96.7	99.7	2.6
Female	1574	89.5	96.7	99.7	2.5
Female	1575	89.8	96.7	99.6	2.4
Female	1576	90.7	96.7	99.7	2.2
Female	1577	91.1	96.7	99.7	2.1
Female	1578	92.3	96.7	99.6	1.9
Female	1579	92.4	96.7	99.6	1.9
Female	1580	92.3	96.6	99.5	1.8
Female	1581	92.4	96.6	99.5	1.8
Female	1582	92.4	96.6	99.3	1.8
Female	1583	92.5	96.6	99.3	1.8
Female	1584	92.3	96.5	99.1	1.8
Female	1585	92.3	96.5	99.1	1.8
Female	1586	92.2	96.5	99.1	1.8
Female	1587	92.2	96.5	99.1	1.8
Female	1588	92.3	96.6	99.2	1.8
Female	1589	92.2	96.5	99.1	1.8
Female	1590	92.1	96.5	99.1	1.9
Female	1591	91.6	96.5	99	1.9
Female	1592	91.7	96.5	99.1	1.9
Female	1593	91.6	96.5	99.1	2
Female	1594	89.5	96.5	99.2	2.3
Female	1595	88.7	96.5	99.3	2.5
Female	1596	86.4	96.5	99.3	2.9
Female	1597	86.4	96.6	99.4	2.9
Female	1598	85.3	96.6	99.4	3.1
Female	1599	84.1	96.5	99.4	3.8
Female	1600	84.5	96.7	99.4	3.4
Female	1601	87	96.8	99.4	2.9
Female	1602	87	96.7	99.5	2.9
Female	1603	88.5	96.8	99.5	2.6
Female	1604	88.5	96.8	99.5	2.6
Female	1605	89.9	96.8	99.5	2.5
Female	1606	90.3	96.7	99.5	2.3
Female	1607	91	96.7	99.5	2.2
Female	1608	90.6	96.6	99.4	2.2
Female	1609	90.7	96.5	99.4	2.2
Female	1610	90.6	96.4	99.3	2.2
Female	1611	90.3	96.4	99.2	2.3
Female	1612	89.7	96.3	99.2	2.4
Female	1613	89.6	96.3	99	2.4
Female	1614	90.6	96.2	99	2.2
Female	1615	90.7	96.2	99	2.2
Female	1616	91.1	96.3	99.1	2.1
Female	1617	91.2	96.3	99.1	2
Female	1618	91.4	96.4	99.1	2
Female	1619	90.9	96.4	99.1	2.1
Female	1620	91.1	96.4	99.1	2.1
Female	1621	91.1	96.4	99.2	2.1
Female	1622	91.2	96.3	99.1	2
Female	1623	91.4	96.3	99.1	2
Female	1624	90.6	96.2	99.1	2.1
Female	1625	90.6	96.3	99	2.1
Female	1626	89.1	96.2	98.9	2.3
Female	1627	89.1	96.2	98.8	2.3
Female	1628	87.3	96.2	98.7	2.8
Female	1629	87.9	96.3	98.8	2.5
Female	1630	88.7	96.3	98.8	2.3
Female	1631	90.1	96.3	98.8	2.1
Female	1632	91.2	96.4	98.8	2
Female	1633	90.8	96.4	98.8	2
Female	1634	90.5	96.4	98.8	2
Female	1635	89.9	96.4	98.8	2.1
Female	1636	89.3	96.4	98.8	2.3
Female	1637	88.6	96.3	98.8	2.5
Female	1638	88.4	96.1	98.7	2.6
Female	1639	88.8	96.1	98.7	2.5
Female	1640	88.8	96	98.7	2.5
Female	1641	89.1	96	98.7	2.5
Female	1642	89	96	98.7	2.5
Female	1643	89	96	98.7	2.5
Female	1644	88.6	95.9	98.7	2.5
Female	1645	89.2	96	98.7	2.4
Female	1646	90.3	96.2	98.7	2.1
Female	1647	90.7	96.2	98.8	2
Female	1648	90.9	96.2	98.8	1.9
Female	1649	91.4	96.2	98.8	1.9
Female	1650	91.8	96.2	98.8	1.8
Female	1651	92	96.2	98.8	1.7
Female	1652	92.5	96.3	98.8	1.6
Female	1653	93	96.3	98.9	1.6
Female	1654	93.1	96.4	99	1.5
Female	1655	93	96.4	99.2	1.6
Female	1656	93.1	96.4	99.2	1.6
Female	1657	93.1	96.4	99.2	1.5
Female	1658	93	96.4	99.2	1.6
Female	1659	93	96.4	99	1.6
Female	1660	92.8	96.5	99.1	1.6
Female	1661	92.6	96.5	99.1	1.6
Female	1662	91.9	96.4	99.1	1.8
Female	1663	91.9	96.5	99.1	1.8
Female	1664	92	96.5	99.2	1.8
Female	1665	92	96.5	99.2	1.8
Female	1666	92.4	96.6	99.2	1.7
Female	1667	92.8	96.6	99.1	1.6
Female	1668	92.8	96.6	99.1	1.6
Female	1669	92.9	96.6	99.1	1.6
Female	1670	93	96.6	99.1	1.6
Female	1671	93.1	96.6	99.1	1.6
Female	1672	93	96.6	99.1	1.6
Female	1673	93	96.6	99.1	1.6
Female	1674	93	96.5	99	1.6
Female	1675	92.8	96.5	99	1.6
Female	1676	92.8	96.5	99	1.6
Female	1677	92.2	96.4	99	1.7
Female	1678	91.2	96.3	99	1.9
Female	1679	91.2	96.3	99	1.9
Female	1680	91.1	96.2	99.1	1.9
Female	1681	91.3	96.3	99.3	2
Female	1682	91	96.3	99.3	2.1
Female	1683	91	96.3	99.3	2.1
Female	1684	90.6	96.1	99.2	2.2
Female	1685	90	96	99.2	2.3
Female	1686	90.1	96.1	99.2	2.2
Female	1687	90.4	96.1	99	2.1
Female	1688	90.6	96.1	99	2.1
Female	1689	90.9	96.2	99.1	2.1
Female	1690	90.9	96.1	99.1	2.1
Female	1691	90.8	96.1	99.1	2.1
Female	1692	90.8	96.1	99.2	2.1
Female	1693	91.3	96.4	99.3	2.1
Female	1694	91.3	96.5	99.4	2.1
Female	1695	91.8	96.6	99.4	2
Female	1696	92.5	96.9	99.5	1.9
Female	1697	92.5	96.9	99.5	1.9
Female	1698	92.5	97	99.5	1.8
Female	1699	92.5	97	99.6	1.8
Female	1700	92.5	97	99.6	1.8
Female	1701	92.3	97	99.6	1.9
Female	1702	92.3	97.1	99.6	1.9
Female	1703	91.9	97	99.6	1.9
Female	1704	91.2	96.9	99.6	2.1
Female	1705	91.1	96.7	99.4	2.1
Female	1706	90.9	96.5	99.6	2.2
Female	1707	89.9	96	99.1	2.4
Female	1708	90.3	96.4	99.1	2.3
Female	1709	90.1	96.3	99.1	2.3
Female	1710	89.8	96.3	99.1	2.4
Female	1711	89.3	96	99.1	2.5
Female	1712	88.3	95.8	99	2.8
Female	1713	88.3	95.8	99.1	2.8
Female	1714	87.7	95.9	99	3
Female	1715	88	96	99.1	2.8
Female	1716	88	96	99.1	2.8
Female	1717	88.3	96.1	99.1	2.7
Female	1718	88.9	95.8	99.1	2.6
Female	1719	88.9	95.8	99.1	2.6
Female	1720	88.9	95.6	99	2.6
Female	1721	89	95.8	99.1	2.6
Female	1722	89.2	95.8	99.1	2.6
Female	1723	89.2	95.8	99.1	2.6
Female	1724	89.4	95.8	99.1	2.6
Female	1725	89.4	96	99.2	2.5
Female	1726	90	96.1	99.3	2.4
Female	1727	90.2	96.2	99.4	2.4
Female	1728	90.2	96.1	99.4	2.3
Female	1729	90.5	96.2	99.6	2.3
Female	1730	90.8	96.2	99.7	2.2
Female	1731	90.9	96.2	99.7	2.1
Female	1732	91.3	96.2	99.7	2.1
Female	1733	91.7	96.2	99.8	2
Female	1734	91.7	96.2	99.8	2.1
Female	1735	91.4	96.2	99.8	2.1
Female	1736	91.3	96.2	99.8	2.1
Female	1737	91.3	96.2	99.8	2.2
Female	1738	91.3	96.1	99.8	2.2
Female	1739	91.5	96.3	99.8	2.1
Female	1740	91.5	96.3	99.8	2.1
Female	1741	91.5	96	99.8	2.1
Female	1742	91.5	95.9	99.8	2.1
Female	1743	91.5	96	99.8	2.2
Female	1744	91.5	96	100	2.3
Female	1745	91.5	96	100	2.3
Female	1746	91.5	96.1	100.2	2.4
Female	1747	91.5	96.4	100.3	2.4
Female	1748	91.4	96.5	100.2	2.4
Female	1749	91.4	96.5	100.2	2.4
Female	1750	91.3	96.5	100.1	2.4
Female	1751	91.3	96.4	100.1	2.5
Female	1752	91.3	96.5	100.2	2.5
Female	1753	91.3	96.5	100.2	2.5
Female	1754	91.3	96.5	100.3	2.5
Female	1755	91.3	96.6	100.3	2.5
Female	1756	91.4	96.9	100.4	2.4
Female	1757	91.4	97	100.5	2.4
Female	1758	91.4	97.1	100.7	2.4
Female	1759	91.7	97.2	100.7	2.4
Female	1760	91.9	97.3	100.9	2.3
Female	1761	92.1	97.3	101.1	2.3
Female	1762	92.5	97.5	101.3	2.2
Female	1763	92.7	97.5	101.3	2.2
Female	1764	92.7	97.5	101.3	2.2
Female	1765	92.8	97.6	101.7	2.2
Female	1766	92.7	97.6	102.1	2.2
Female	1767	92.9	97.6	102.1	2.2
Female	1768	92.7	97.6	102.2	2.3
Female	1769	92.7	97.6	102.2	2.3
Female	1770	92.6	97.5	102.2	2.3
Female	1771	92.7	97.6	102.5	2.4
Female	1772	92.7	97.6	102.8	2.4
Female	1773	92.4	97.4	102.5	2.5
Female	1774	92.7	97.6	102.9	2.5
Female	1775	92.6	97.7	103.2	2.6
Female	1776	92.4	98.2	103.8	2.8
Female	1777	91.3	98.4	104	2.9
Female	1778	90.3	98.7	104	3.1
Female	1779	90	98.7	104.2	3.2
Female	1780	89.8	98.7	104.1	3.3
Female	1781	89.7	98.7	104.3	3.5
Female	1782	89.5	98.7	104.2	3.9
Female	1783	89.5	98.8	104.1	4
Female	1784	89.6	99	104.1	3.8
Female	1785	89.8	99.2	104.6	3.7
Female	1786	89.8	99.3	104.9	3.8
Female	1787	89.9	99.4	105	3.7
Female	1788	89.9	99.4	105	3.7
Female	1789	90	99.7	105.2	3.6
Female	1790	90.7	99.9	105.2	3.3
Female	1791	91.1	100	105.3	3.3
Female	1792	93.1	100.1	105.4	3
Female	1793	94.3	100.1	105.4	2.9
Female	1794	93.7	100.2	105.5	3
Female	1795	94.4	100.3	105.5	3
Female	1796	94.8	100.4	105.5	3
Female	1797	94.9	100.5	105.5	2.9
Female	1798	94.8	100.4	105.5	2.9
Female	1799	94.4	100.2	105.5	2.9
Female	1800	94.3	100	105.3	2.9
Female	1801	93.9	99.9	105.3	2.9
Female	1802	94.3	99.7	105.1	2.8
Female	1803	93.8	99.5	105.1	2.9
Female	1804	93.3	99.3	105	3
Female	1805	93.3	99.4	104.9	3
Female	1806	93.4	99.8	104.8	3
Female	1807	93.8	100.5	104.8	2.9
Female	1808	94.5	100.9	104.9	2.6
Female	1809	94.5	100.9	104.9	2.6
Female	1810	94.6	101.1	105	2.6
Female	1811	95.1	100.9	104.8	2.5
Female	1812	94.5	100.7	104.8	2.7
Female	1813	94.8	100.9	104.8	2.6
Female	1814	94.9	101	104.8	2.5
Female	1815	95.6	101.1	104.8	2.3
Female	1816	95.7	101.1	104.6	2.3
Female	1817	96.1	101.1	104.6	2.2
Female	1818	96.3	101.2	104.6	2.1
Female	1819	96.3	101.2	104.6	2.1
Female	1820	96.3	101.2	104.6	2.1
Female	1821	96.5	101.2	104.6	2
Female	1822	96.6	101.2	104.7	2
Female	1823	96.6	101.3	104.7	2
Female	1824	96.7	101.3	104.6	2
Female	1825	96.6	101.4	104.7	2
Female	1826	96.6	101.4	104.7	2.1
Female	1827	96.6	101.3	104.8	2.1
Female	1828	96.6	101.2	104.7	2.1
Female	1829	96.6	101.1	104.7	2.1
Female	1830	96.2	100.7	104.3	2.1
Female	1831	96.2	100.6	104.2	2.1
Female	1832	95.1	100.2	104.2	2.3
Female	1833	94.5	100.1	104.1	2.4
Female	1834	93.7	99.7	103.9	2.6
Female	1835	92.7	99.5	103.7	2.7
Female	1836	92.7	99.4	103.7	2.7
Female	1837	93.8	99.6	103.6	2.4
Female	1838	94.7	99.7	103.4	2.2
Female	1839	95.2	99.8	103.3	2.1
Female	1840	95.9	99.7	103.3	2
Female	1841	96	99.7	103.1	1.9
Female	1842	96	99.7	103.1	1.9
Female	1843	96	99.8	103.1	1.9
Female	1844	96.1	99.9	103.1	1.9
Female	1845	96.2	100	103.2	1.9
Female	1846	96.2	100	103.2	1.8
Female	1847	96.3	100	103.1	1.8
Female	1848	96.4	100	103.1	1.8
Female	1849	96.4	100.1	103.1	1.7
Female	1850	96.4	100.1	103.1	1.7
Female	1851	96.4	100.1	103.1	1.7
Female	1852	96.4	100.1	103.1	1.7
Female	1853	96.3	100.1	103.1	1.7
Female	1854	96.3	100.2	103.1	1.8
Female	1855	96.3	100.2	103.1	1.8
Female	1856	96.4	100.1	103.1	1.7
Female	1857	96.2	100.1	103.1	1.8
Female	1858	96.2	100	103.1	1.8
Female	1859	95.9	99.9	103.1	1.8
Female	1860	95.1	99.4	103	2.1
Female	1861	95.1	99.4	103	2
Female	1862	94.8	99.1	103	2.2
Female	1863	94.3	99	102.9	2.2
Female	1864	94.1	98.9	102.8	2.3
Female	1865	94.1	98.8	102.7	2.3
Female	1866	94.1	98.8	102.4	2.2
Female	1867	94.2	98.8	102.4	2.2
Female	1868	94.6	99	102.4	2
Female	1869	95.1	99	102.4	2
Female	1870	95.2	99	102.4	1.9
Female	1871	95.2	99	102.4	1.9
Female	1872	95.2	99	102.4	1.9
Female	1873	95.4	99.3	102.9	2
Female	1874	95.4	99.3	102.9	2
Female	1875	95.4	99.3	102.9	2
Female	1876	95.4	99.3	102.9	2
Female	1877	95.4	99.4	102.9	2
Female	1878	95.4	99.4	102.9	2
Female	1879	94.7	99.4	102.9	2.1
Female	1880	94.8	99.4	102.9	2.1
Female	1881	94.8	99.5	103.1	2.2
Female	1882	94.6	99.5	103.2	2.2
Female	1883	94.6	99.5	103.2	2.2
Female	1884	94.6	99.5	103.2	2.2
Female	1885	94.6	99.5	103.2	2.3
Female	1886	94.7	99.6	103.5	2.3
Female	1887	95.1	99.9	103.7	2.2
Female	1888	95.1	100	104	2.3
Female	1889	92.8	99.9	104	2.7
Female	1890	92.8	99.8	103.9	2.7
Female	1891	93.2	99.5	103.7	2.6
Female	1892	93.7	99.6	103.9	2.5
Female	1893	93.7	99.4	103.7	2.5
Female	1894	93.9	99.5	103.8	2.5
Female	1895	94.1	99.5	103.8	2.5
Female	1896	94.2	99.4	103.7	2.4
Female	1897	94.5	99.5	103.7	2.3
Female	1898	94.6	99.8	103.7	2.3
Female	1899	95.1	99.9	103.8	2.2
Female	1900	95.2	100	104	2.2
Female	1901	95.3	99.9	104	2.2
Female	1902	95.4	100.1	104.2	2.2
Female	1903	95.2	100.3	104.3	2.3
Female	1904	94.9	100.1	104.1	2.4
Female	1905	94.9	100.1	104.3	2.4
Female	1906	94.9	100.2	104.3	2.4
Female	1907	95	100.3	104.3	2.3
Female	1908	95	100.3	104.3	2.3
Female	1909	94.8	100.2	104.3	2.4
Female	1910	94.9	100.2	104.2	2.3
Female	1911	95.1	100.2	104	2.3
Female	1912	95	100.2	104	2.2
Female	1913	95	100.2	104	2.2
Female	1914	95	100.2	104	2.2
Female	1915	95.7	100.3	104	2.1
Female	1916	95.8	100.3	104	2.1
Female	1917	95.9	100.3	104	2.1
Female	1918	96	100.3	104.1	2.1
Female	1919	95.8	100.3	104.1	2.1
Female	1920	95.7	100.3	104	2.1
Female	1921	95.6	100.1	103.8	2.1
Female	1922	95.4	100.1	103.8	2.1
Female	1923	95.4	100.1	103.7	2.1
Female	1924	95.5	100.1	103.7	2.1
Female	1925	95.4	100	103.6	2.1
Female	1926	95.4	100	103.6	2.1
Female	1927	95.4	100.1	103.7	2.1
Female	1928	95	100	103.7	2.1
Female	1929	94.8	100	103.7	2.2
Female	1930	94.7	99.9	103.8	2.2
Female	1931	94.6	99.9	103.7	2.2
Female	1932	94.6	99.9	103.9	2.3
Female	1933	94.6	99.9	103.9	2.3
Female	1934	93.7	99.7	103.9	2.6
Female	1935	93.1	99.4	104	3
Female	1936	92.5	99.2	104.3	3.2
Female	1937	91.9	99.4	104.7	3.3
Female	1938	92.6	100	105.1	3.2
Female	1939	93.1	100.1	105.3	3.1
Female	1940	93.1	100.1	105.3	3.1
Female	1941	93.3	100	105.3	3
Female	1942	93.3	99.8	105.1	3
Female	1943	93.5	99.8	105.1	3
Female	1944	93.6	99.8	104.7	2.8
Female	1945	93.7	99.8	105	2.8
Female	1946	93.7	99.8	104.8	2.8
Female	1947	93.9	99.7	104.7	2.7
Female	1948	93.9	99.8	104.7	2.7
Female	1949	93.9	99.8	104.7	2.6
Female	1950	94.1	99.8	104.8	2.6
Female	1951	94.1	99.7	104.7	2.6
Female	1952	94.1	99.6	104.6	2.6
Female	1953	94.1	99.4	104.3	2.5
Female	1954	94	99.4	104.2	2.6
Female	1955	93.9	99.2	103.9	2.6
Female	1956	93.9	99.2	103.7	2.5
Female	1957	93.9	99.1	103.5	2.4
Female	1958	94.1	99.1	103.3	2.3
Female	1959	94.2	99.1	103.2	2.3
Female	1960	94.1	99.1	103.1	2.2
Female	1961	94.1	99	103	2.2
Female	1962	94.1	99	103	2.2
Female	1963	93.9	99.1	103	2.3
Female	1964	92.2	99.1	103.1	2.7
Female	1965	91.3	98.8	103	3
Female	1966	91.3	98.7	103	3
Female	1967	91.5	98.8	103	2.8
Female	1968	91.5	98.8	103	2.8
Female	1969	91.5	98.8	103	2.8
Female	1970	91.7	98.8	102.8	2.6
Female	1971	91.9	98.8	102.7	2.5
Female	1972	92	98.8	102.4	2.4
Female	1973	92	98.8	102.4	2.5
Female	1974	92	98.8	102.2	2.4
Female	1975	92.3	98.8	102.2	2.4
Female	1976	92.9	98.8	102.1	2.3
Female	1977	92.9	98.8	102	2.3
Female	1978	92.7	98.7	101.9	2.3
Female	1979	92.7	98.6	101.9	2.3
Female	1980	92.6	98.6	101.9	2.3
Female	1981	91.9	98.4	101.7	2.4
Female	1982	91.9	98.4	101.7	2.4
Female	1983	91.5	98.1	101.6	2.5
Female	1984	91.5	98.2	101.6	2.5
Female	1985	91	98	101.4	2.6
Female	1986	90.8	97.6	101.2	2.7
Female	1987	90.8	97.5	101.2	2.7
Female	1988	90.9	97.5	101	2.6
Female	1989	91.2	97.5	101.1	2.5
Female	1990	91.3	97.5	101.1	2.5
Female	1991	91.3	97.4	101.1	2.5
Female	1992	91.4	97.4	101.2	2.5
Female	1993	91.4	97.3	101.2	2.5
Female	1994	91	97.1	101.1	2.6
Female	1995	91	97	101	2.6
Female	1996	91	97	101	2.6
[truncated: 11,721 more rows]

## Sheet: Male
Supplementary Table S2B. Weight-for-age (in days) chart of male giant pandas from birth to old age
Sex	Age (days)	Body weight (in kilograms)
		Percentile 2.5%	Percentile 50%	Percentile 97.5%	Std
Male	0	0.1459	0.1591	0.1747	0.0076
Male	1	0.1384	0.1516	0.1646	0.0065
Male	2	0.1377	0.1506	0.1623	0.0062
Male	3	0.1416	0.1544	0.1693	0.0071
Male	4	0.1497	0.1649	0.1813	0.0084
Male	5	0.162	0.1786	0.196	0.009
Male	6	0.1751	0.1952	0.2146	0.0101
Male	7	0.1918	0.2138	0.2369	0.0115
Male	8	0.2128	0.2383	0.2613	0.0125
Male	9	0.2367	0.263	0.2891	0.0136
Male	10	0.2618	0.2891	0.3159	0.0141
Male	11	0.285	0.3172	0.3492	0.0158
Male	12	0.3161	0.3474	0.3815	0.0169
Male	13	0.345	0.3829	0.419	0.0192
Male	14	0.3811	0.4172	0.4567	0.0194
Male	15	0.4125	0.4567	0.4979	0.0219
Male	16	0.4494	0.4979	0.5402	0.0235
Male	17	0.4876	0.5334	0.5819	0.0237
Male	18	0.528	0.575	0.6253	0.0256
Male	19	0.5686	0.6186	0.6754	0.0271
Male	20	0.609	0.6648	0.718	0.0282
Male	21	0.6474	0.709	0.7767	0.0326
Male	22	0.694	0.7656	0.8373	0.0365
Male	23	0.7517	0.8157	0.8891	0.0344
Male	24	0.8036	0.8696	0.9362	0.0357
Male	25	0.8445	0.913	0.9861	0.0361
Male	26	0.8973	0.9657	1.0485	0.0387
Male	27	0.9424	1.0178	1.098	0.0407
Male	28	0.9922	1.0792	1.1754	0.0455
Male	29	1.0456	1.1326	1.249	0.0511
Male	30	1.0856	1.1787	1.3156	0.0604
Male	31	1.3499	1.4251	1.4991	0.0386
Male	32	1.3606	1.4312	1.5041	0.0374
Male	33	1.3768	1.4502	1.5205	0.037
Male	34	1.4068	1.4752	1.5526	0.0381
Male	35	1.4429	1.5121	1.5984	0.0419
Male	36	1.4722	1.559	1.646	0.0451
Male	37	1.5298	1.616	1.7098	0.0461
Male	38	1.5805	1.6653	1.7659	0.0481
Male	39	1.637	1.7254	1.8252	0.0486
Male	40	1.6854	1.7767	1.8673	0.0473
Male	41	1.738	1.8267	1.9301	0.0489
Male	42	1.7905	1.8853	1.9787	0.0501
Male	43	1.8399	1.9352	2.0373	0.0514
Male	44	1.8945	1.9895	2.0951	0.0506
Male	45	1.9514	2.0468	2.1575	0.0531
Male	46	2.0005	2.1035	2.2126	0.0532
Male	47	2.0632	2.1603	2.2745	0.0539
Male	48	2.1113	2.2126	2.3243	0.0549
Male	49	2.1648	2.2695	2.3817	0.0561
Male	50	2.2161	2.324	2.4362	0.0561
Male	51	2.2795	2.383	2.4965	0.0568
Male	52	2.3283	2.4377	2.564	0.0607
Male	53	2.3815	2.4987	2.6342	0.064
Male	54	2.4364	2.5647	2.6979	0.0665
Male	55	2.4927	2.6181	2.7335	0.0624
Male	56	2.556	2.6675	2.7928	0.0614
Male	57	2.6019	2.7243	2.8534	0.0659
Male	58	2.6628	2.7905	2.927	0.0683
Male	59	2.7166	2.845	2.9922	0.071
Male	60	2.7781	2.9085	3.0553	0.0717
Male	61	2.8395	2.9634	3.111	0.0717
Male	62	2.8939	3.03	3.1777	0.0733
Male	63	2.9567	3.0961	3.2464	0.0736
Male	64	3.0157	3.1524	3.2993	0.0742
Male	65	3.0836	3.2257	3.3988	0.0786
Male	66	3.151	3.297	3.4632	0.0816
Male	67	3.2109	3.3638	3.5207	0.0807
Male	68	3.2672	3.4226	3.5915	0.0804
Male	69	3.3268	3.4806	3.6579	0.0862
Male	70	3.4037	3.559	3.7288	0.0852
Male	71	3.4574	3.6139	3.7699	0.0836
Male	72	3.5324	3.6844	3.8425	0.0806
Male	73	3.5921	3.7354	3.9057	0.0796
Male	74	3.6438	3.796	3.9674	0.0854
Male	75	3.6948	3.8598	4.0482	0.0911
Male	76	3.7551	3.9278	4.0922	0.0891
Male	77	3.8163	3.9886	4.1647	0.0896
Male	78	3.8803	4.0471	4.225	0.0892
Male	79	3.9418	4.1022	4.2775	0.0857
Male	80	4.0135	4.1646	4.3331	0.0859
Male	81	4.0595	4.2245	4.3993	0.0889
Male	82	4.1179	4.2831	4.4549	0.0855
Male	83	4.1823	4.3452	4.5349	0.089
Male	84	4.2264	4.4016	4.5712	0.091
Male	85	4.2947	4.4603	4.634	0.0874
Male	86	4.3432	4.5179	4.7074	0.0911
Male	87	4.4001	4.5855	4.7743	0.0953
Male	88	4.4796	4.6484	4.8382	0.0945
Male	89	4.5377	4.7228	4.8933	0.094
Male	90	4.6058	4.7791	4.9524	0.0915
Male	91	4.6687	4.8323	5.0152	0.0928
Male	92	4.7044	4.8906	5.0801	0.094
Male	93	4.7719	4.9521	5.1418	0.0943
Male	94	4.8342	5.0171	5.2143	0.095
Male	95	4.8876	5.0717	5.2753	0.0979
Male	96	4.9455	5.1293	5.3218	0.0993
Male	97	5.0039	5.1955	5.3889	0.0978
Male	98	5.0807	5.255	5.4332	0.0944
Male	99	5.1364	5.3082	5.5017	0.0975
Male	100	5.1916	5.3777	5.5811	0.0984
Male	101	5.2525	5.4497	5.6538	0.1021
Male	102	5.3205	5.5138	5.7245	0.1065
Male	103	5.3699	5.5783	5.7782	0.1035
Male	104	5.4389	5.6452	5.8493	0.1062
Male	105	5.4913	5.6905	5.9141	0.1063
Male	106	5.536	5.7431	5.9526	0.1058
Male	107	5.5995	5.7914	6.0007	0.1056
Male	108	5.6526	5.8564	6.0872	0.1123
Male	109	5.7039	5.9282	6.1549	0.1182
Male	110	5.7839	5.9985	6.2305	0.1154
Male	111	5.8569	6.0695	6.3046	0.1162
Male	112	5.9258	6.1364	6.3698	0.1166
Male	113	5.9679	6.2022	6.4264	0.1184
Male	114	6.0488	6.2656	6.5032	0.1173
Male	115	6.093	6.3208	6.5421	0.1146
Male	116	6.169	6.3913	6.6446	0.1213
Male	117	6.2302	6.4596	6.7081	0.1232
Male	118	6.2887	6.517	6.7518	0.121
Male	119	6.3446	6.5836	6.8174	0.1242
Male	120	6.4205	6.6605	6.9094	0.1295
Male	121	6.4899	6.7239	6.9773	0.1267
Male	122	6.5518	6.7852	7.0321	0.1281
Male	123	6.6092	6.8633	7.1061	0.1279
Male	124	6.6668	6.9281	7.1852	0.1321
Male	125	6.721	6.9758	7.2168	0.1272
Male	126	6.7773	7.0278	7.2874	0.1298
Male	127	6.8535	7.0903	7.3254	0.1246
Male	128	6.909	7.1441	7.3941	0.1241
Male	129	6.9558	7.2083	7.478	0.1332
Male	130	7.0048	7.2731	7.5355	0.1372
Male	131	7.0886	7.3389	7.6158	0.1374
Male	132	7.1627	7.4148	7.7025	0.1441
Male	133	7.2228	7.4882	7.796	0.1448
Male	134	7.2781	7.5571	7.8808	0.1514
Male	135	7.3619	7.6311	7.9411	0.1548
Male	136	7.4196	7.7081	8.0254	0.1557
Male	137	7.4827	7.7735	8.0802	0.1556
Male	138	7.5421	7.825	8.1435	0.1554
Male	139	7.62	7.9007	8.2096	0.1561
Male	140	7.6862	7.9832	8.3253	0.1563
Male	141	7.7616	8.076	8.4142	0.1641
Male	142	7.8367	8.1426	8.4972	0.1671
Male	143	7.9231	8.2268	8.533	0.1647
Male	144	7.9925	8.3121	8.63	0.1676
Male	145	8.0641	8.4018	8.7391	0.1696
Male	146	8.1623	8.4784	8.8099	0.1654
Male	147	8.2389	8.5423	8.8609	0.1662
Male	148	8.3078	8.6182	8.9356	0.1627
Male	149	8.3687	8.6849	9.0013	0.163
Male	150	8.4606	8.7533	9.0671	0.1584
Male	151	8.5056	8.8161	9.1624	0.1654
Male	152	8.5527	8.8702	9.2428	0.1723
Male	153	8.605	8.9387	9.2832	0.1775
Male	154	8.6692	9.0106	9.3682	0.1832
Male	155	8.7494	9.0745	9.4355	0.1798
Male	156	8.834	9.1617	9.5212	0.179
Male	157	8.9252	9.2352	9.5979	0.1749
Male	158	8.9641	9.2933	9.6544	0.177
Male	159	9.0201	9.3674	9.7366	0.1791
Male	160	9.0824	9.4237	9.7821	0.1813
Male	161	9.1491	9.4843	9.8494	0.1817
Male	162	9.2236	9.5603	9.9053	0.1766
Male	163	9.2654	9.6224	9.9923	0.1843
Male	164	9.3298	9.684	10.0432	0.1806
Male	165	9.4437	9.765	10.1368	0.1896
Male	166	9.4869	9.8188	10.196	0.1863
Male	167	9.5158	9.8783	10.2283	0.1849
Male	168	9.5648	9.9217	10.2625	0.1809
Male	169	9.619	9.9807	10.3392	0.1807
Male	170	9.6905	10.0353	10.3816	0.1766
Male	171	9.7421	10.0788	10.449	0.1856
Male	172	9.7915	10.1447	10.5394	0.1922
Male	173	9.8296	10.1966	10.5937	0.1976
Male	174	9.8885	10.292	10.68	0.2001
Male	175	9.9945	10.3715	10.7386	0.1967
Male	176	10.0361	10.4428	10.8057	0.202
Male	177	10.1253	10.5045	10.8894	0.197
Male	178	10.1894	10.5693	10.9226	0.1961
Male	179	10.2092	10.5991	10.9672	0.1954
Male	180	10.2552	10.6456	11.0421	0.2072
Male	181	10.2994	10.7454	11.1435	0.2141
Male	182	10.3364	10.7946	11.1962	0.2173
Male	183	10.3709	10.8373	11.227	0.2164
Male	184	10.4877	10.9119	11.3001	0.2112
Male	185	10.5458	10.9744	11.3413	0.2098
Male	186	10.6407	11.0414	11.4488	0.2089
Male	187	10.7202	11.1161	11.5227	0.2087
Male	188	10.7411	11.15	11.5435	0.2045
Male	189	10.7865	11.1904	11.5791	0.201
Male	190	10.8408	11.2298	11.61	0.2018
Male	191	10.865	11.2816	11.6607	0.2014
Male	192	10.9464	11.3312	11.7006	0.1982
Male	193	10.9921	11.3839	11.7853	0.2021
Male	194	11.06	11.4448	11.8529	0.2002
Male	195	11.0853	11.4996	11.8874	0.2047
Male	196	11.1744	11.5582	11.9213	0.2015
Male	197	11.1915	11.6168	11.9828	0.2043
Male	198	11.2494	11.6914	12.0699	0.2062
Male	199	11.3312	11.7644	12.1518	0.2095
Male	200	11.4019	11.8385	12.2304	0.21
Male	201	11.4892	11.9157	12.2821	0.203
Male	202	11.5931	11.9849	12.3413	0.1968
Male	203	11.6353	12.0233	12.4161	0.2011
Male	204	11.6833	12.0905	12.5137	0.2045
Male	205	11.7628	12.1411	12.5355	0.1977
Male	206	11.8322	12.219	12.6315	0.207
Male	207	11.8825	12.2851	12.7131	0.2119
Male	208	11.9823	12.3709	12.823	0.2237
Male	209	12.0461	12.4643	12.932	0.2303
Male	210	12.1203	12.5402	12.99	0.2275
Male	211	12.1701	12.6221	13.0908	0.2321
Male	212	12.2601	12.7189	13.1753	0.2356
Male	213	12.3548	12.7987	13.2845	0.2438
Male	214	12.4035	12.8863	13.3935	0.2458
Male	215	12.4988	12.9793	13.4867	0.2518
Male	216	12.5778	13.0879	13.5906	0.2568
Male	217	12.6865	13.1663	13.6523	0.2537
Male	218	12.7791	13.2822	13.7518	0.25
Male	219	12.8519	13.3729	13.8457	0.2504
Male	220	12.9709	13.4504	13.9246	0.2458
Male	221	13.0531	13.5315	14.0152	0.2443
Male	222	13.1535	13.6068	14.0874	0.2443
Male	223	13.2094	13.6854	14.1386	0.2465
Male	224	13.2529	13.769	14.235	0.2503
Male	225	13.3087	13.8317	14.3119	0.2547
Male	226	13.4187	13.8956	14.4108	0.2511
Male	227	13.4925	13.9656	14.4713	0.2515
Male	228	13.5498	14.0716	14.6165	0.2627
Male	229	13.6364	14.1421	14.6772	0.2691
Male	230	13.7528	14.243	14.7691	0.2718
Male	231	13.8046	14.317	14.8744	0.2766
Male	232	13.915	14.4199	14.9204	0.2695
Male	233	13.9889	14.5243	15.0138	0.267
Male	234	14.1041	14.6003	15.0951	0.2655
Male	235	14.1631	14.6655	15.2272	0.2672
Male	236	14.1921	14.738	15.2919	0.2782
Male	237	14.2737	14.8288	15.4227	0.2868
Male	238	14.3618	14.9409	15.5073	0.2904
Male	239	14.4612	15.0335	15.6357	0.3013
Male	240	14.6043	15.1553	15.729	0.2956
Male	241	14.7107	15.2597	15.8528	0.2991
Male	242	14.8097	15.3578	15.9471	0.2991
Male	243	14.8536	15.4345	16.0182	0.3046
Male	244	14.9448	15.537	16.1378	0.3079
Male	245	15.0245	15.6494	16.2755	0.3169
Male	246	15.1522	15.7521	16.3772	0.3054
Male	247	15.2822	15.8641	16.501	0.3077
Male	248	15.3538	15.9478	16.5669	0.3085
Male	249	15.4468	16.0282	16.6598	0.3154
Male	250	15.5631	16.1396	16.7258	0.3095
Male	251	15.646	16.2319	16.8108	0.3073
Male	252	15.7303	16.3087	16.8479	0.3039
Male	253	15.7825	16.3782	16.9542	0.3105
Male	254	15.8476	16.4627	17.0639	0.3103
Male	255	15.9823	16.5527	17.1496	0.3026
Male	256	16.0356	16.6242	17.2485	0.3033
Male	257	16.122	16.6844	17.3221	0.3073
Male	258	16.2018	16.774	17.4091	0.3085
Male	259	16.262	16.8514	17.4591	0.3096
Male	260	16.3038	16.9448	17.5737	0.3208
Male	261	16.458	17.0344	17.6429	0.3165
Male	262	16.5166	17.1049	17.7678	0.3223
Male	263	16.5473	17.172	17.8536	0.3347
Male	264	16.62	17.2603	18.0061	0.3527
Male	265	16.6757	17.3661	18.0967	0.3644
Male	266	16.8017	17.4871	18.276	0.3702
Male	267	16.8773	17.5967	18.3808	0.3804
Male	268	16.9521	17.6862	18.4657	0.3887
Male	269	16.9954	17.7803	18.5273	0.3899
Male	270	17.0805	17.8815	18.5957	0.3874
Male	271	17.2274	17.9734	18.7148	0.3822
Male	272	17.3481	18.0484	18.8531	0.3915
Male	273	17.393	18.151	18.9581	0.4074
Male	274	17.446	18.2433	19.0835	0.4195
Male	275	17.5296	18.3424	19.1849	0.4188
Male	276	17.7008	18.4823	19.3398	0.4309
Male	277	17.7933	18.6256	19.5007	0.4397
Male	278	17.9586	18.7553	19.6624	0.444
Male	279	18.1263	18.8893	19.8475	0.4402
Male	280	18.1997	18.9846	19.8403	0.4223
Male	281	18.2729	19.0561	19.892	0.4131
Male	282	18.3653	19.1492	20.0111	0.4258
Male	283	18.4297	19.2203	20.0337	0.4159
Male	284	18.5374	19.2949	20.1363	0.422
Male	285	18.5767	19.3903	20.1861	0.4266
Male	286	18.6576	19.4947	20.305	0.4206
Male	287	18.774	19.5996	20.4473	0.4221
Male	288	18.8411	19.6625	20.513	0.4358
Male	289	18.9677	19.7805	20.6436	0.4289
Male	290	19.075	19.893	20.7672	0.4422
Male	291	19.2322	20.0299	20.887	0.4207
Male	292	19.3201	20.1433	20.9238	0.4109
Male	293	19.4249	20.2658	21.0788	0.4099
Male	294	19.5793	20.3649	21.1485	0.407
Male	295	19.7052	20.4683	21.267	0.4103
Male	296	19.808	20.5845	21.3219	0.387
Male	297	19.9694	20.6636	21.398	0.3809
Male	298	20.0345	20.7756	21.537	0.3916
Male	299	20.1187	20.8816	21.6231	0.3898
Male	300	20.2302	20.964	21.7023	0.3825
Male	301	20.3548	21.0512	21.7686	0.3686
Male	302	20.4392	21.1181	21.8454	0.3756
Male	303	20.4913	21.2072	21.9627	0.3682
Male	304	20.6314	21.3	22.02	0.362
Male	305	20.6753	21.3936	22.0814	0.3609
Male	306	20.7455	21.4587	22.1574	0.3632
Male	307	20.8122	21.5255	22.2412	0.368
Male	308	20.8799	21.5913	22.3841	0.3801
Male	309	20.947	21.6649	22.4503	0.378
Male	310	20.9949	21.753	22.4927	0.3828
Male	311	21.136	21.8458	22.6038	0.3867
Male	312	21.193	21.9231	22.6974	0.3889
Male	313	21.2757	21.981	22.7071	0.3768
Male	314	21.3523	22.0723	22.7807	0.3681
Male	315	21.4089	22.1531	22.8522	0.3658
Male	316	21.4844	22.2265	22.9077	0.3684
Male	317	21.6065	22.2752	22.9561	0.353
Male	318	21.7081	22.3307	23.0585	0.3542
Male	319	21.7756	22.3993	23.1331	0.3613
Male	320	21.7777	22.4586	23.2438	0.3693
Male	321	21.7777	22.4772	23.2634	0.3723
Male	322	21.8485	22.5254	23.2984	0.3655
Male	323	21.8669	22.5646	23.2836	0.3546
Male	324	21.9336	22.5912	23.3169	0.3562
Male	325	22.026	22.6449	23.3556	0.344
Male	326	22.071	22.6979	23.3809	0.3391
Male	327	22.0966	22.7521	23.4502	0.3463
Male	328	22.126	22.8026	23.4773	0.345
Male	329	22.1695	22.8322	23.5556	0.3559
Male	330	22.2439	22.921	23.754	0.3691
Male	331	22.3023	22.9918	23.8041	0.3813
Male	332	22.3947	23.0932	23.8955	0.3848
Male	333	22.4459	23.1794	23.9947	0.4039
Male	334	22.5332	23.2693	24.0494	0.4045
Male	335	22.575	23.362	24.0919	0.3914
Male	336	22.6262	23.4298	24.1777	0.4005
Male	337	22.6995	23.5204	24.2482	0.4011
Male	338	22.8057	23.585	24.2922	0.391
Male	339	22.8612	23.6481	24.3953	0.396
Male	340	23.0217	23.7245	24.4682	0.3874
Male	341	23.0616	23.8174	24.6005	0.3958
Male	342	23.1127	23.9045	24.6665	0.3869
Male	343	23.1778	23.987	24.7224	0.3855
Male	344	23.239	24.0564	24.7856	0.3837
Male	345	23.3598	24.1195	24.863	0.3803
Male	346	23.463	24.1959	24.9512	0.381
Male	347	23.5371	24.264	25.0126	0.3804
Male	348	23.5977	24.3159	25.0362	0.376
Male	349	23.6755	24.391	25.1343	0.3808
Male	350	23.7063	24.4549	25.2245	0.3924
Male	351	23.774	24.5063	25.3076	0.3895
Male	352	23.8063	24.5993	25.4196	0.4177
Male	353	23.8875	24.6948	25.4545	0.4086
Male	354	24.0067	24.7813	25.5954	0.4246
Male	355	24.1079	24.8998	25.7763	0.4313
Male	356	24.1296	24.9998	25.8749	0.4359
Male	357	24.2224	25.0583	25.9348	0.4372
Male	358	24.3531	25.179	26.0605	0.439
Male	359	24.4212	25.25	26.103	0.4264
Male	360	24.5192	25.301	26.1974	0.4279
Male	361	24.5711	25.3701	26.2015	0.419
Male	362	24.5871	25.443	26.2596	0.4343
Male	363	24.7097	25.5196	26.3966	0.4388
Male	364	24.7277	25.5643	26.4518	0.4377
Male	365	24.8384	25.646	26.4862	0.4402
Male	366	24.8918	25.738	26.6245	0.4531
Male	367	24.9581	25.7965	26.6317	0.4433
Male	368	25.0181	25.8806	26.768	0.4484
Male	369	25.1517	25.9494	26.8309	0.4448
Male	370	25.2695	26.0719	26.9808	0.4537
Male	371	25.3628	26.2156	27.1623	0.4711
Male	372	25.3745	26.2542	27.1549	0.468
Male	373	25.4331	26.3551	27.3356	0.4842
Male	374	25.4795	26.4512	27.4316	0.4987
Male	375	25.6412	26.5364	27.5184	0.4806
Male	376	25.7451	26.6518	27.6683	0.4919
Male	377	25.8204	26.7117	27.7113	0.4776
Male	378	25.9494	26.7966	27.8121	0.4882
Male	379	26.0423	26.8713	27.8902	0.4921
Male	380	26.1195	27.014	27.9968	0.4888
Male	381	26.1497	27.0696	28.0189	0.4883
Male	382	26.1938	27.1357	28.1759	0.4944
Male	383	26.2948	27.1732	28.2186	0.4849
Male	384	26.374	27.2252	28.302	0.4935
Male	385	26.4175	27.2712	28.3659	0.4978
Male	386	26.4824	27.3265	28.3789	0.4879
Male	387	26.514	27.3742	28.4571	0.4957
Male	388	26.5395	27.4707	28.5239	0.4976
Male	389	26.5755	27.61	28.6718	0.5295
Male	390	26.7269	27.7472	28.8525	0.5505
Male	391	26.8264	27.7953	28.9835	0.5441
Male	392	26.9336	27.8977	29.1027	0.5596
Male	393	27.0291	28.0339	29.2654	0.5746
Male	394	27.1537	28.1751	29.6063	0.6028
Male	395	27.2287	28.3599	29.8644	0.6659
Male	396	27.2499	28.4645	29.9879	0.6898
Male	397	27.3076	28.5461	30.1448	0.7113
Male	398	27.4027	28.66	30.2437	0.7485
Male	399	27.5555	28.7401	30.3913	0.7538
Male	400	27.628	28.8482	30.6237	0.8003
Male	401	27.6651	29.1216	31.0219	0.8807
Male	402	27.8681	29.4589	31.2513	0.9058
Male	403	28.0396	29.6238	31.442	0.8717
Male	404	28.1948	29.79	31.5109	0.8573
Male	405	28.3608	29.8963	31.6164	0.8465
Male	406	28.4853	30.0221	31.7475	0.8471
Male	407	28.5668	30.136	31.8917	0.839
Male	408	28.692	30.1641	31.8917	0.8118
Male	409	28.785	30.1701	31.9059	0.7868
Male	410	28.8461	30.1632	31.7651	0.7336
Male	411	28.9301	30.1249	31.4787	0.6596
Male	412	28.9516	30.0978	31.359	0.609
Male	413	28.9805	30.1044	31.3111	0.5906
Male	414	28.9867	30.112	31.3111	0.5766
Male	415	29.0379	30.1561	31.3208	0.5631
Male	416	29.1121	30.2407	31.4025	0.5713
Male	417	29.2042	30.2611	31.4025	0.544
Male	418	29.2306	30.282	31.4581	0.5372
Male	419	29.2631	30.3118	31.5168	0.5378
Male	420	29.283	30.3401	31.5804	0.5482
Male	421	29.508	30.4748	31.6865	0.585
Male	422	29.5679	30.5582	31.7549	0.5646
Male	423	29.6483	30.6349	31.8004	0.5607
Male	424	29.7296	30.6967	31.9729	0.5677
Male	425	29.7366	30.759	32.0269	0.5774
Male	426	29.8074	30.8925	32.3797	0.6654
Male	427	29.8922	31.0134	32.5175	0.6901
Male	428	29.9254	31.1032	32.6053	0.6881
Male	429	29.9611	31.2034	32.6896	0.7083
Male	430	30.0287	31.3301	32.9238	0.7505
Male	431	30.1262	31.5385	33.0229	0.779
Male	432	30.2557	31.6609	33.1565	0.762
Male	433	30.3092	31.7482	33.2477	0.7551
Male	434	30.355	31.9309	33.4518	0.7959
Male	435	30.5018	32.0751	33.7534	0.8238
Male	436	30.6253	32.3069	34.2699	0.9034
Male	437	30.7996	32.461	34.4275	0.9014
Male	438	30.934	32.6923	34.5592	0.8945
Male	439	31.0454	32.8541	34.8537	0.8975
Male	440	31.1885	32.9605	35.2281	0.9912
Male	441	31.2405	32.999	35.4307	1.0387
Male	442	31.2619	33.0272	35.4307	1.0158
Male	443	31.3518	33.0807	35.3776	0.9936
Male	444	31.3602	33.117	35.3745	0.989
Male	445	31.4115	33.1254	35.3764	1.0004
Male	446	31.4115	33.1176	35.427	1.0327
Male	447	31.4933	33.1751	35.8261	1.1161
Male	448	31.4933	33.1751	36.3161	1.1884
Male	449	31.5041	33.1854	37.0858	1.2884
Male	450	31.5288	33.234	37.7718	1.59
Male	451	31.5288	33.2386	38.0276	1.6431
Male	452	31.5838	33.4028	38.8875	1.9666
Male	453	31.5838	33.4293	38.8875	2.0085
Male	454	31.5838	33.4672	38.8875	2.0369
Male	455	31.7415	33.7513	39.0542	2.0863
Male	456	31.7939	33.942	39.0741	2.0772
Male	457	31.8226	34.2065	39.1489	2.1284
Male	458	31.8226	34.1946	39.1618	2.1315
Male	459	31.857	34.3329	39.2722	2.1082
Male	460	31.9598	34.6762	39.385	2.1471
Male	461	31.9598	34.7097	39.385	2.1418
Male	462	31.9816	34.8296	39.4017	2.2081
Male	463	31.9914	34.946	39.4695	2.2273
Male	464	32.0202	35.1012	39.5149	2.256
Male	465	32.1957	35.4766	39.9012	2.2869
Male	466	32.2084	35.5662	39.9012	2.2821
Male	467	32.2221	35.705	39.9583	2.2707
Male	468	32.2665	35.7847	40.0511	2.3033
Male	469	32.312	35.8564	40.078	2.2633
Male	470	32.4604	36.0874	40.3082	2.248
Male	471	32.4604	36.0874	40.3082	2.2475
Male	472	32.4604	36.2146	40.5168	2.2907
Male	473	32.584	36.3769	40.6039	2.2318
Male	474	32.584	36.4696	40.712	2.2593
Male	475	32.962	36.8115	40.7276	2.1833
Male	476	32.962	36.8115	40.7276	2.1828
Male	477	32.9734	36.8918	40.7276	2.1256
Male	478	33.0821	37.0777	40.7889	2.0468
Male	479	33.1883	37.1328	40.7868	1.9682
Male	480	33.7987	37.3432	41.099	1.8585
Male	481	33.7987	37.3432	41.099	1.8584
Male	482	33.8953	37.391	41.1985	1.8672
Male	483	34.2977	37.5056	41.2342	1.8133
Male	484	34.3209	37.57	41.2356	1.8006
Male	485	34.5355	37.6723	41.2578	1.7448
Male	486	34.5355	37.6723	41.2578	1.7447
Male	487	34.6911	37.6877	41.2578	1.716
Male	488	34.8534	37.6766	41.2503	1.6712
Male	489	34.8719	37.6929	41.2516	1.6201
Male	490	34.9385	37.6524	41.2516	1.574
Male	491	34.9385	37.6524	41.2516	1.5741
Male	492	35.0019	37.7029	41.2516	1.5435
Male	493	35.0682	37.7321	41.3099	1.5267
Male	494	35.2167	37.826	41.3496	1.5002
Male	495	35.2845	37.8975	41.4232	1.5109
Male	496	35.2845	37.9001	41.4232	1.5098
Male	497	35.302	37.9193	41.549	1.5484
Male	498	35.3449	37.9372	41.549	1.5311
Male	499	35.4147	37.9794	41.5138	1.483
Male	500	35.4655	37.9958	41.3496	1.4204
Male	501	37.2	40.6	45.2	1.8
Male	502	37.2	40.6	45.2	1.8
Male	503	37.2	40.6	45.2	1.8
Male	504	37.2	40.6	45.2	1.8
Male	505	37.2	40.6	45.2	1.8
Male	506	37.2	40.6	45.2	1.8
Male	507	37.2	40.7	45.6	1.9
Male	508	37.2	40.7	45.7	2
Male	509	37.2	40.7	45.7	2
Male	510	37.2	40.7	45.7	2
Male	511	37.4	40.9	46.1	2.2
Male	512	37.4	40.9	46.1	2.3
Male	513	37.4	40.9	46.1	2.3
Male	514	37.4	41	46.2	2.4
Male	515	37.4	41	46.2	2.4
Male	516	37.4	41	46.2	2.4
Male	517	37.5	41	46.2	2.4
Male	518	37.5	41	46.2	2.4
Male	519	37.5	41	46.2	2.4
Male	520	37.7	41.1	46.3	2.4
Male	521	37.7	41.1	46.3	2.4
Male	522	37.7	41.2	46.4	2.5
Male	523	37.7	41.3	46.5	2.5
Male	524	37.6	41.5	46.5	2.5
Male	525	37.6	41.5	46.5	2.5
Male	526	37.3	41.6	46.5	2.6
Male	527	37.3	41.6	46.5	2.6
Male	528	37.3	41.7	46.5	2.6
Male	529	37.3	41.8	46.5	2.6
Male	530	37.3	41.8	46.5	2.6
Male	531	37.3	41.9	46.6	2.6
Male	532	37.3	41.9	46.6	2.6
Male	533	37.3	41.8	46.6	2.6
Male	534	37.4	41.9	46.6	2.6
Male	535	37.4	41.9	46.6	2.6
Male	536	37.3	41.9	46.6	2.6
Male	537	37.3	42	46.7	2.6
Male	538	37.3	42	46.7	2.6
Male	539	37.3	41.9	46.6	2.6
Male	540	37.3	42	46.6	2.6
Male	541	37.1	42.1	46.6	2.7
Male	542	37	42	46.6	2.7
Male	543	37	42.2	46.6	2.7
Male	544	37	42.5	46.7	2.7
Male	545	37	42.5	47	2.8
Male	546	37	42.5	47	2.8
Male	547	37	42.6	47	2.8
Male	548	37	42.6	47.2	2.8
Male	549	37	42.9	47.2	2.8
Male	550	37	43.1	47.5	2.9
Male	551	36.6	43.1	47.6	3
Male	552	36.6	43.1	47.6	3.1
Male	553	36.5	43	47.5	3.1
Male	554	36.5	43	47.5	3.1
Male	555	36.5	43.2	47.4	3.2
Male	556	36.6	43.4	47.3	3.1
Male	557	37.1	43.6	47.5	2.8
Male	558	37.1	43.6	47.5	2.8
Male	559	37.1	43.8	47.6	2.8
Male	560	37.4	43.9	47.9	2.7
Male	561	37.5	43.9	48.1	2.7
Male	562	37.6	44	48.5	2.7
Male	563	37.7	44.1	48.6	2.6
Male	564	38.5	44.1	49.1	2.4
Male	565	39.4	44.1	49.1	2.2
Male	566	39.9	44.3	49.1	2.2
Male	567	40	44.3	49.5	2.2
Male	568	40	44.2	49.5	2.2
Male	569	40	44.2	49.6	2.3
Male	570	40.2	44.2	49.6	2.3
Male	571	40.2	44.4	49.6	2.4
Male	572	40.2	44.4	49.6	2.4
Male	573	40.2	44.5	49.6	2.4
Male	574	40.2	44.5	49.4	2.4
Male	575	40.1	44.1	49.1	2.3
Male	576	40.2	43.9	48.8	2.3
Male	577	40.2	43.7	48.5	2.3
Male	578	40.2	43.7	48.5	2.2
Male	579	40.3	43.8	48.5	2.2
Male	580	40.3	43.7	48.5	2.2
Male	581	40.3	43.7	48.5	2.2
Male	582	40.3	43.6	48.5	2.2
Male	583	40.3	43.7	48.5	2.1
Male	584	40.3	43.7	48.5	2.1
Male	585	40.3	43.7	48.6	2.2
Male	586	40.2	43.8	48.7	2.2
Male	587	40.2	43.8	48.7	2.2
Male	588	40.2	43.9	48.7	2.2
Male	589	40.2	43.9	48.7	2.2
Male	590	40.2	44	48.7	2.2
Male	591	40.2	43.9	48.6	2.2
Male	592	40.2	44.1	48.5	2.2
Male	593	40.2	43.9	48.5	2.2
Male	594	40.2	44.1	48.5	2.1
Male	595	40.2	44.1	48.6	2.1
Male	596	40.3	44.1	48.7	2
Male	597	40.3	44.1	49.1	2.1
Male	598	40.3	44.1	49.1	2.1
Male	599	40.4	44.1	49.7	2
Male	600	40.5	44.1	50.2	2.1
Male	601	40.5	44	50.5	2.1
Male	602	40.5	44	50.9	2.1
Male	603	40.5	44	50.9	2.2
Male	604	40.5	44	51	2.2
Male	605	40.5	44.1	51.1	2.2
Male	606	40.6	44.4	51.3	2.2
Male	607	40.8	44.4	51.5	2.3
Male	608	41.1	44.4	51.6	2.3
Male	609	41.2	44.4	51.8	2.4
Male	610	41.5	44.4	51.8	2.4
Male	611	41.6	44.5	52.4	2.7
Male	612	41.6	44.6	52.6	3.1
Male	613	41.6	44.6	52.6	3
Male	614	41.7	45	52.9	3.3
Male	615	41.9	45.3	53.3	3.5
Male	616	42	45.6	53.3	3.6
Male	617	42	46	53.5	3.7
Male	618	42	46.2	53.5	3.7
Male	619	42.1	46.3	53.6	3.7
Male	620	42.2	46.4	53.7	3.7
Male	621	42.2	46.8	53.8	3.7
Male	622	42.2	47.1	53.8	3.7
Male	623	42.4	48	53.9	3.6
Male	624	42.5	49.1	53.9	3.5
Male	625	42.5	49.8	54	3.5
Male	626	42.6	49.8	54.1	3.5
Male	627	42.7	50	54.1	3.4
Male	628	42.8	50.1	54.1	3.2
Male	629	42.9	50.2	54.2	3.1
Male	630	42.9	49.6	54.2	3
Male	631	43	49.6	54.2	2.9
Male	632	43.1	49.6	54.2	2.9
Male	633	43.1	49.6	54.2	2.9
Male	634	43.2	49.6	54.5	2.9
Male	635	43.2	50	54.8	2.8
Male	636	43.2	50	55	2.9
Male	637	43.4	50	55.3	2.9
Male	638	43.4	50	55.3	2.8
Male	639	43.6	50	55.3	2.8
Male	640	43.9	50.1	55.4	2.8
Male	641	44.4	50.1	56.2	2.8
Male	642	44.7	50.3	57.3	3
Male	643	45	50.3	57.3	3
Male	644	45.4	50.4	57.3	3
Male	645	45.4	50.4	57.7	3.2
Male	646	45.4	50.4	58	3.3
Male	647	45.4	50.6	58.2	3.5
Male	648	45.4	50.7	58.2	3.5
Male	649	45.6	50.9	58.3	3.4
Male	650	45.7	51.1	58.3	3.4
Male	651	46	51.4	58.4	3.3
Male	652	46.1	52.4	58.7	3.4
Male	653	46.3	52.7	58.8	3.5
Male	654	46.3	53	59	3.5
Male	655	46.6	53.3	59.1	3.5
Male	656	47	53.4	59.2	3.4
Male	657	47.2	53.5	59.5	3.4
Male	658	47.3	53.6	59.6	3.4
Male	659	47.4	53.7	60.5	3.4
Male	660	47.4	53.7	60.9	3.4
Male	661	47.5	53.7	61.2	3.4
Male	662	47.5	53.7	62.3	3.5
Male	663	47.9	53.9	62.4	3.5
Male	664	48	53.7	62.6	3.5
Male	665	48	53.8	63.6	3.7
Male	666	48	53.8	63.6	3.7
Male	667	48.2	54	64.1	3.8
Male	668	48.3	54.4	64.1	3.8
Male	669	48.3	54.4	64.2	3.9
Male	670	48.5	54.3	64.3	4.1
Male	671	48.6	54.7	64.6	4.3
Male	672	48.7	54.8	64.7	4.4
Male	673	48.7	55.3	65.2	4.6
Male	674	48.7	55.1	65.2	4.6
Male	675	48.7	55.3	65.2	4.7
Male	676	48.8	55.6	65.4	4.8
Male	677	49.2	56.2	65.6	4.9
Male	678	49.4	56.3	65.7	4.7
Male	679	49.6	56.5	65.7	4.7
Male	680	50	56.8	65.8	4.5
Male	681	50.4	57.1	65.8	4.5
Male	682	51.3	57.7	65.9	4.3
Male	683	51.3	58	66	4.3
Male	684	51.9	59.4	66.1	4.2
Male	685	52.5	59.9	66.2	4.1
Male	686	52.5	62	66.4	3.9
Male	687	52.4	62.1	66.5	3.8
Male	688	52.9	62.4	66.7	3.6
Male	689	52.9	62.5	66.7	3.5
Male	690	52.9	62.7	67	3.6
Male	691	53	62.9	67.3	3.7
Male	692	53.1	62.9	67.3	3.7
Male	693	53	62.9	67.7	3.7
Male	694	53.1	62.9	68.1	3.8
Male	695	53.2	63.1	68.2	3.8
Male	696	53.2	63.1	68.6	3.9
Male	697	54.3	63.6	69.3	3.8
Male	698	54.7	63.6	69.3	3.8
Male	699	54.8	63.6	69.3	3.8
Male	700	55.4	63.6	69.5	3.9
Male	701	55.7	63.9	69.5	3.8
Male	702	55.7	63.6	69.4	3.8
Male	703	55.9	63.4	69.6	3.8
Male	704	56	63.4	69.7	3.8
Male	705	56	63.4	69.5	3.7
Male	706	56.1	63.6	69.4	3.7
Male	707	56.2	64.3	69.8	3.7
Male	708	56.5	64.4	69.8	3.5
Male	709	57.6	64.9	69.8	3
Male	710	58.1	65	69.9	2.8
Male	711	58.3	65.2	70.1	2.8
Male	712	59.3	65.2	70	2.6
Male	713	59.8	65.1	69.9	2.5
Male	714	60.2	65.1	69.9	2.4
Male	715	60.1	64.8	70.1	2.5
Male	716	59.8	64.6	70.2	2.6
Male	717	59.8	64.5	70.3	2.7
Male	718	59.8	64.4	70.3	2.8
Male	719	59.8	64.8	71.1	3.2
Male	720	54.9	65.2	72.1	3.9
Male	721	53.5	65.2	72.1	4.5
Male	722	53.3	64.8	71.9	4.3
Male	723	53.5	65	72	4.2
Male	724	53.5	64.9	72.1	4.2
Male	725	54	64.8	72.2	4.1
Male	726	54	65	72.2	4.2
Male	727	55.6	65.8	72.8	4.1
Male	728	56.2	65.9	73	4.1
Male	729	57.8	66.5	73.3	4
Male	730	58.6	66.5	73.3	3.9
Male	731	58.5	66.9	73.3	4
Male	732	58.4	66.6	73.3	4
Male	733	58.4	66.7	73.5	4.1
Male	734	57.9	67.1	73.6	4.3
Male	735	57.4	66.6	73.6	4.4
Male	736	57.3	65.3	73	4
Male	737	57.3	65.1	73	4
Male	738	57.5	64.5	73	4.1
Male	739	58	65.3	73	4.1
Male	740	58.4	66.2	72.9	3.9
Male	741	58.6	66.7	72.6	3.9
Male	742	59.2	67.6	72.7	3.6
Male	743	59.9	68	72.9	3.5
Male	744	60.7	68.1	73	3.3
Male	745	60.9	67.9	73	3.2
Male	746	61.5	67.5	73.1	3.1
Male	747	61.1	67.3	73.1	3.2
Male	748	61.1	67.2	73.3	3.2
Male	749	61.1	67.5	73.4	3.2
Male	750	59.6	67.7	73.7	3.7
Male	751	57.9	67.5	74.2	4.2
Male	752	58.3	67.5	74.6	4.2
Male	753	58.9	67.9	75	4.1
Male	754	58.9	67.8	75.6	4.1
Male	755	59.3	67.8	75.7	4.2
Male	756	59.3	67.8	75.7	4.2
Male	757	59.3	67.9	76.3	4.3
Male	758	59.3	67.8	76.5	4.5
Male	759	59.6	67.9	77.4	4.7
Male	760	59.7	68.2	79	5
Male	761	59.7	68.5	79.3	5.1
Male	762	59.7	68.4	79.3	5.1
Male	763	59.9	68.5	79.3	5.1
Male	764	59.9	68.7	79.3	5.2
Male	765	60	69.1	79.3	5.1
Male	766	59.9	69.2	79.6	5
Male	767	60.5	69.6	79.8	5
Male	768	60.6	70.4	80.3	5.1
Male	769	60.6	70.1	80.2	4.9
Male	770	60.7	70.4	80.2	4.9
Male	771	61.1	70.4	79.8	4.6
Male	772	62.1	71.1	79.8	4.4
Male	773	63	71.4	79.7	4.3
Male	774	62.3	71.6	79.4	4.2
Male	775	61.5	71.6	79.1	4.2
Male	776	61.5	71.4	78.9	4.2
Male	777	60.9	71.2	78.9	4.3
Male	778	61	71.1	78.7	4.1
Male	779	61	71	78.8	4.3
Male	780	60.1	70.5	78.6	4.2
Male	781	60.1	70.4	78.5	4.1
Male	782	61	70.2	78.5	3.8
Male	783	61	70.2	78.2	3.7
Male	784	61.7	70.1	78.1	3.6
Male	785	62	70.2	78.1	3.6
Male	786	62	70.1	78.1	3.5
Male	787	61.7	70.1	77.3	3.5
Male	788	62.2	70	77.3	3.4
Male	789	62.8	70.1	77	3.2
Male	790	62.8	70.1	77	3.2
Male	791	62.8	70.3	77.3	3.3
Male	792	62.8	70.3	77.2	3.3
Male	793	62.9	70.5	77.2	3.4
Male	794	62.9	70.5	77.2	3.3
Male	795	63	70.5	77.1	3.3
Male	796	65.3	71.2	77.7	3
Male	797	65.3	71.2	77.7	3
Male	798	65.3	71.2	77.7	3
Male	799	65.3	71.2	77.7	3
Male	800	65.4	71.2	77.7	3
Male	801	65.5	71.3	77.3	2.8
Male	802	65.9	71.3	77.3	2.6
Male	803	66.4	71.4	76.6	2.5
Male	804	66.1	71.3	76.2	2.4
Male	805	66.1	71.2	76.1	2.4
Male	806	66.1	71.2	76.1	2.4
Male	807	66	71.3	76.2	2.4
Male	808	65.9	71.3	76.2	2.5
Male	809	65.8	71.1	76.3	2.6
Male	810	65.8	71.1	76.2	2.6
Male	811	66.1	71	76	2.3
Male	812	66.4	70.9	75.6	2.3
Male	813	66.4	70.9	75.5	2.2
Male	814	66.4	70.7	75.4	2.2
Male	815	66.4	70.7	75.4	2.2
Male	816	66.3	70.6	75.4	2.3
Male	817	66.1	70.6	75.1	2.2
Male	818	65.6	70.5	75.2	2.3
Male	819	65.7	70.4	74.7	2.2
Male	820	65.8	70.4	74.8	2.2
Male	821	65	70.3	74.8	2.3
Male	822	65	70.4	74.7	2.3
Male	823	65	70.4	74.8	2.3
Male	824	65.3	70.5	74.7	2.3
Male	825	65.3	70.5	74.5	2.2
Male	826	66.6	70.6	74.5	2.1
Male	827	66.6	70.6	74.5	2.1
Male	828	66.7	70.7	74.8	2.1
Male	829	66.9	70.9	74.8	2.1
Male	830	66.9	70.9	74.8	2.1
Male	831	67.1	71.1	74.8	2
Male	832	67.1	71.1	74.8	2
Male	833	67.1	71.2	74.8	2
Male	834	66.8	71.3	74.7	2
Male	835	66.6	71.2	74.6	2
Male	836	66.3	71.2	74.3	2
Male	837	66	71.3	74.3	2.1
Male	838	66	71.3	74.3	2.1
Male	839	66.2	71.3	74.3	2
Male	840	66.7	71.1	74.3	1.9
Male	841	66.7	71.1	74.2	1.9
Male	842	66.4	71.1	74.2	1.9
Male	843	66.4	71.1	74.1	1.9
Male	844	66.3	71	74.1	1.9
Male	845	66.3	71	74.1	1.9
Male	846	66.2	70.8	74.1	2
Male	847	65.6	70.5	74	2.1
Male	848	65.5	70.4	73.9	2.2
Male	849	65.5	70.2	73.9	2.2
Male	850	65.5	70.1	73.9	2.2
Male	851	65.3	70.1	73.9	2.2
Male	852	65.3	70.1	73.9	2.3
Male	853	65.3	70	73.9	2.3
Male	854	65.4	70.1	73.9	2.2
Male	855	65.4	70.1	73.9	2.2
Male	856	65.5	70.1	73.9	2.2
Male	857	65.7	70.2	73.9	2.1
Male	858	65.7	70.3	73.9	2.1
Male	859	65.9	70.4	74	2.1
Male	860	66	70.6	74	2.1
Male	861	66.3	70.6	74	2
Male	862	66.3	70.8	74.1	2
Male	863	66.3	70.9	74.2	2.1
Male	864	66.3	71.1	74.3	2.1
Male	865	66	71.1	74.3	2.1
Male	866	65.7	71.2	74.3	2.3
Male	867	65.7	71.5	74.3	2.3
Male	868	65.7	71.5	74.3	2.3
Male	869	66.5	71.9	74.5	2
Male	870	66.4	71.9	74.5	2
Male	871	66.3	71.9	74.5	2
Male	872	66.3	71.9	74.5	2
Male	873	66.4	71.9	74.5	2
Male	874	66.2	71.9	74.5	2.1
Male	875	66.2	71.9	74.5	2.1
Male	876	65.9	71.8	74.6	2.2
Male	877	65.2	71.3	74.7	2.5
Male	878	65.2	71.2	74.7	2.6
Male	879	65.2	71	74.8	2.6
Male	880	65.2	70.8	74.8	2.6
Male	881	65	70.5	74.7	2.7
Male	882	65	70.5	74.7	2.7
Male	883	64.8	70.4	74.7	2.8
Male	884	64.8	70.4	74.7	2.8
Male	885	64.9	70.3	74.7	2.7
Male	886	64.9	70.3	74.7	2.7
Male	887	65	70.2	74.6	2.6
Male	888	65	70.2	74.6	2.6
Male	889	65	70.3	74.6	2.6
Male	890	65.2	70.4	74.5	2.5
Male	891	65.2	70.4	74.5	2.5
Male	892	65.2	70.4	74.5	2.5
Male	893	65.2	70.5	74.5	2.4
Male	894	65.6	70.6	74.4	2.3
Male	895	65.6	70.6	74.4	2.3
Male	896	65.6	70.7	74.4	2.2
Male	897	65.7	70.7	74.3	2.2
Male	898	65.7	70.8	74.3	2.2
Male	899	65.7	70.7	74.2	2.1
Male	900	65.7	70.7	74.2	2.2
Male	901	65.7	70.7	74.2	2.2
Male	902	65.6	70.8	74.3	2.2
Male	903	65.4	70.7	74.3	2.2
Male	904	65.6	70.7	74.3	2.2
Male	905	65.3	70.7	74.3	2.2
Male	906	65.2	70.6	74.3	2.3
Male	907	64.9	70.6	74.3	2.3
Male	908	64.4	70.4	74.3	2.5
Male	909	64.3	70.3	74.3	2.6
Male	910	64.1	70.3	74.3	2.7
Male	911	64	70.1	74.5	2.9
Male	912	63.6	69.4	74.5	3.1
Male	913	63.4	69.2	74.6	3.2
Male	914	63	69.2	74.7	3.3
Male	915	63	69.2	74.8	3.4
Male	916	63	69.5	74.9	3.4
Male	917	63.4	71.3	75.3	3.4
Male	918	63.8	71.8	75.3	3.3
Male	919	64.6	72.2	75.5	3
Male	920	65.8	72.5	75.6	2.6
Male	921	65.9	72.7	75.6	2.5
Male	922	65.9	72.8	75.7	2.5
Male	923	66.6	73	75.8	2.3
Male	924	67	73	75.8	2.2
Male	925	67	73.2	75.8	2.2
Male	926	67.3	73.3	75.8	2.1
Male	927	67.8	73.3	75.8	2
Male	928	68.2	73.3	75.8	1.9
Male	929	68.5	73.2	75.7	1.8
Male	930	68.6	73.1	75.7	1.8
Male	931	69.2	73.1	75.7	1.7
Male	932	69.2	73	75.7	1.7
Male	933	69.2	73	75.6	1.7
Male	934	69.2	73	75.6	1.7
Male	935	68.7	72.9	75.7	1.7
Male	936	68.5	73	75.7	1.8
Male	937	68.1	72.9	75.8	1.9
Male	938	67.3	72.8	75.8	2
Male	939	67.3	72.8	75.8	2.1
Male	940	67	72.7	75.8	2.2
Male	941	65.8	72.5	75.8	2.4
Male	942	65.2	72.4	75.9	2.6
Male	943	64.3	72.7	75.9	2.9
Male	944	64.2	72.7	75.9	2.9
Male	945	64.9	72.7	76	2.8
Male	946	64.8	72.6	76	2.7
Male	947	64.2	72.6	76	2.9
Male	948	64.2	72.6	76	2.9
Male	949	65.2	72.7	76.3	2.5
Male	950	66.1	72.8	76.4	2.4
Male	951	67.9	73	76.7	2.1
Male	952	68.3	73.2	76.7	2.1
Male	953	68.3	73.5	76.9	2.1
Male	954	69.3	73.6	77.1	2
Male	955	69.6	73.7	77.1	2
Male	956	69.7	73.8	77.3	2
Male	957	69.7	73.8	77.3	2
Male	958	69.8	73.7	77.3	1.9
Male	959	70.1	73.7	77.3	1.9
Male	960	70.1	73.8	77.4	2
Male	961	70.2	73.9	77.4	2
Male	962	70.1	74.2	77.6	2
Male	963	70.1	74.3	77.7	2.1
Male	964	70	74.5	77.8	2.1
Male	965	69.9	74.7	78	2.2
Male	966	69.8	74.8	78.4	2.3
Male	967	68	74.9	78.5	2.5
Male	968	66.2	75	78.8	2.8
Male	969	65.3	75.1	79	3
Male	970	65.3	75.1	79.2	3
Male	971	65.3	75.1	79.4	3.2
Male	972	65.1	75.1	79.5	3.4
Male	973	64.8	75.1	79.8	3.9
Male	974	64.8	75.1	80.1	3.9
Male	975	63.7	75.6	80.7	4.6
Male	976	63.7	75.8	81.3	4.7
Male	977	63.8	76.2	81.2	4.4
Male	978	64.4	76.4	81.5	4.2
Male	979	67.7	76.5	81.5	3.1
Male	980	68.4	76.4	81.2	2.9
Male	981	70	76.4	81.1	2.8
Male	982	70.5	76.3	81	2.8
Male	983	71.3	76.3	81.1	2.7
Male	984	71.3	76.6	81.6	2.8
Male	985	71.3	76.7	81.7	2.9
Male	986	71.3	76.8	82.1	3
Male	987	71.7	76.9	82.2	3
Male	988	71.9	77	82.4	2.9
Male	989	71.9	77.2	82.5	2.8
Male	990	72.3	77.5	82.6	2.8
Male	991	72.3	77.7	82.6	2.7
Male	992	72.3	77.8	82.6	2.7
Male	993	72.3	77.9	82.6	2.7
Male	994	72.7	78	82.7	2.6
Male	995	73.2	78.2	82.8	2.6
Male	996	73.3	78.4	82.9	2.6
Male	997	73.2	78.4	82.9	2.6
Male	998	72.6	78.4	82.9	2.6
Male	999	72.3	78.5	83	2.7
Male	1000	72.3	78.5	83	2.7
Male	1001	72.3	78.5	83.1	2.7
Male	1002	71.4	78.4	83.1	2.8
Male	1003	71.3	78.5	83.1	2.9
Male	1004	69.9	78.4	83.1	3.2
Male	1005	69.3	78.4	83.1	3.5
Male	1006	69.3	78.4	83.1	3.5
Male	1007	69.3	78.5	83.1	3.5
Male	1008	69.3	78.7	83.1	3.4
Male	1009	70.1	78.8	83.1	3
Male	1010	71	78.9	83.2	2.9
Male	1011	71.2	78.9	83.3	2.9
Male	1012	71.7	78.9	83.5	2.9
Male	1013	73.2	79.3	83.8	2.7
Male	1014	73.6	79.3	83.9	2.7
Male	1015	73.6	79.3	84	2.8
Male	1016	73.6	79.9	84.3	2.9
Male	1017	73.9	80.4	84.4	3
Male	1018	74.9	81.2	84.7	2.8
Male	1019	75.2	81.6	84.8	2.6
Male	1020	75.2	81.8	84.8	2.6
Male	1021	75.4	81.9	84.8	2.6
Male	1022	75.4	81.9	84.8	2.5
Male	1023	75.4	82	84.8	2.5
Male	1024	75.4	82	84.8	2.4
Male	1025	75.5	82	84.9	2.4
Male	1026	75.5	82	85	2.4
Male	1027	73.2	82	85	2.8
Male	1028	72.1	82	85	3
Male	1029	72.1	82	85	3
Male	1030	72.1	82	85	3
Male	1031	72.1	82.1	85.2	3.1
Male	1032	71	82.1	85.3	3.5
Male	1033	71	82.1	85.3	3.5
Male	1034	70.6	82.1	85.4	3.8
Male	1035	70.9	82.2	85.4	3.7
Male	1036	70.9	82.2	85.5	3.7
Male	1037	70.9	82.2	85.5	3.7
Male	1038	72.9	82.3	86	3
Male	1039	72.9	82.3	86.1	3
Male	1040	74.5	82.4	86.1	2.8
Male	1041	74.5	82.9	86.5	2.8
Male	1042	76	83.1	86.5	2.7
Male	1043	76.9	83.2	86.5	2.4
Male	1044	77.2	83.2	86.5	2.3
Male	1045	77.7	83.3	86.6	2.2
Male	1046	78.1	83.5	86.7	2.2
Male	1047	78.2	83.6	86.8	2.2
Male	1048	78.5	83.7	86.9	2.1
Male	1049	78.6	83.7	86.9	2.1
Male	1050	78.6	83.8	87	2.2
Male	1051	78.6	83.8	87.1	2.2
Male	1052	78.4	83.6	87.1	2.2
Male	1053	78.4	83.6	87.1	2.1
Male	1054	78.4	83.6	87.1	2.2
Male	1055	78.3	83.5	87.2	2.2
Male	1056	78.2	83.5	87.3	2.4
Male	1057	77.8	83.3	87.3	2.5
Male	1058	77.5	83.1	87.4	2.7
Male	1059	77.5	83.2	87.6	2.7
Male	1060	77.5	83.1	87.6	2.7
Male	1061	77.5	83.1	87.7	2.7
Male	1062	77.3	83	87.6	2.9
Male	1063	77.3	83.1	87.7	2.9
Male	1064	77.5	83.5	87.9	2.8
Male	1065	77.7	83.9	88.2	2.7
Male	1066	78	84	88.3	2.6
Male	1067	78.6	84.1	88.3	2.4
Male	1068	78.6	84.1	88.3	2.4
Male	1069	78.7	84.3	88.3	2.3
Male	1070	79.5	84.5	88.4	2.2
Male	1071	79.8	84.7	88.4	2.2
Male	1072	80.3	84.9	88.7	2.1
Male	1073	80.6	85.2	88.9	2.1
Male	1074	80.9	85.4	89	2.1
Male	1075	81	85.7	89.1	2.1
Male	1076	81.1	85.7	89.3	2.1
Male	1077	81.1	85.7	89.3	2.1
Male	1078	81.1	85.7	89.4	2.1
Male	1079	81.1	85.7	89.4	2.2
Male	1080	81.2	85.9	89.5	2.1
Male	1081	81.3	85.9	89.5	2.1
Male	1082	81.1	85.9	89.5	2.2
Male	1083	81.1	85.9	89.6	2.2
Male	1084	80.9	86.1	89.7	2.3
Male	1085	80.8	86.2	89.9	2.3
Male	1086	80.5	86.4	89.9	2.4
Male	1087	80.3	86.4	90	2.5
Male	1088	80	86.3	90.1	2.6
Male	1089	80	86.3	90.2	2.7
Male	1090	79.9	86.4	90.3	2.7
Male	1091	79.7	86.3	90.3	2.8
Male	1092	79.5	85.9	90.3	2.9
Male	1093	78.8	85.8	90.3	3
Male	1094	79.7	86.2	90.5	2.8
Male	1095	80.1	86.3	90.4	2.5
Male	1096	80.3	86.4	90.3	2.5
Male	1097	80.3	86.4	90.2	2.4
Male	1098	81.1	86.5	90.2	2.3
Male	1099	81.3	86.5	90.2	2.2
Male	1100	81.8	86.6	90.3	2.1
Male	1101	82	86.8	90.3	2
Male	1102	82.5	86.9	90.3	1.9
Male	1103	82.5	86.9	90.4	1.9
Male	1104	82.3	87	90.4	1.9
Male	1105	82.3	87	90.4	1.9
Male	1106	82.3	87	90.4	1.9
Male	1107	82.3	87	90.4	1.9
Male	1108	82.3	87	90.3	1.9
Male	1109	82.3	87	90.3	2
Male	1110	82.3	86.9	90.4	2
Male	1111	82.2	87	90.4	2
Male	1112	82	87	90.4	2
Male	1113	81.8	86.9	90.4	2.1
Male	1114	81.4	87	90.4	2.1
Male	1115	81.3	87	90.4	2.2
Male	1116	81.2	87	90.4	2.3
Male	1117	80.6	87	90.4	2.4
Male	1118	80.3	87	90.4	2.5
Male	1119	80	87	90.4	2.7
Male	1120	80	86.9	90.4	2.8
Male	1121	79	86.8	90.5	3
Male	1122	78.8	86.7	90.5	3.2
Male	1123	78.8	86.8	90.5	3.2
Male	1124	79.3	87.2	90.8	2.9
Male	1125	79.6	87.3	90.8	2.7
Male	1126	80	87.2	90.8	2.5
Male	1127	80.4	87.3	90.8	2.4
Male	1128	80.9	87.4	90.9	2.4
Male	1129	81.6	87.4	90.8	2.3
Male	1130	81.9	87.5	90.9	2.2
Male	1131	82.2	87.5	90.9	2.2
Male	1132	82.9	87.6	91.1	2
Male	1133	83.5	87.6	91.1	2
Male	1134	83.5	87.6	91	1.9
Male	1135	83.6	87.6	91.2	1.9
Male	1136	83.7	87.6	91.2	1.9
Male	1137	83.9	87.6	91.2	1.9
Male	1138	83.7	87.6	91.3	2
Male	1139	83.5	87.7	91.5	2
Male	1140	83.6	87.7	91.5	2.1
Male	1141	83.6	87.7	91.6	2.1
Male	1142	83.4	88	91.9	2.3
Male	1143	83.2	88	92	2.3
Male	1144	82.9	87.8	92	2.3
Male	1145	82.1	87.9	92	2.4
Male	1146	81.2	88.1	92.3	2.6
Male	1147	80.8	88.1	92.4	2.8
Male	1148	79.4	88.1	92.4	3.1
Male	1149	79.4	88.3	92.4	3.2
Male	1150	79.4	88.1	92.4	3.4
Male	1151	79.4	88.4	92.4	3.3
Male	1152	79.8	88.6	92.5	3.2
Male	1153	79.8	88.6	92.5	3.2
Male	1154	82.4	88.8	92.6	2.6
Male	1155	82.5	89.2	92.6	2.5
Male	1156	82.6	89.2	92.6	2.5
Male	1157	82.6	89.2	92.6	2.5
Male	1158	83.2	89.2	92.6	2.4
Male	1159	83.4	89.2	92.7	2.4
Male	1160	84.4	89.2	92.7	2.2
Male	1161	84.7	89.2	92.7	2.1
Male	1162	84.7	89.3	92.7	2.1
Male	1163	85.1	89.2	92.7	2.1
Male	1164	85.1	89.3	92.7	2.1
Male	1165	85.1	89.3	92.8	2.1
Male	1166	85.1	89.3	92.8	2.1
Male	1167	85.1	89.3	92.9	2.1
Male	1168	85.3	89.4	93	2
Male	1169	85.3	89.4	93	2
Male	1170	85.3	89.4	93.1	2
Male	1171	85.4	89.4	93.1	2
Male	1172	85.4	89.3	93.1	2
Male	1173	85.3	89.4	93.1	2
Male	1174	85.1	89.2	93.3	2.1
Male	1175	85.1	89.2	93.3	2.2
Male	1176	84.9	89.4	93.4	2.2
Male	1177	84.6	89.5	93.5	2.3
Male	1178	84.6	89.5	93.5	2.3
Male	1179	84.6	89.5	93.7	2.4
Male	1180	84.6	89.5	93.8	2.4
Male	1181	84.7	89.6	93.8	2.4
Male	1182	84.7	89.6	93.8	2.4
Male	1183	84.7	89.7	93.8	2.4
Male	1184	84.7	90	93.9	2.4
Male	1185	85	90.2	94	2.2
Male	1186	85.5	90.5	94.2	2.1
Male	1187	85.8	90.7	94.2	2
Male	1188	86.4	91.1	94.5	2
Male	1189	87	91.2	94.6	1.9
Male	1190	87.1	91.5	94.9	2
Male	1191	87.3	91.6	94.9	1.9
Male	1192	87.5	91.6	94.9	1.9
Male	1193	87.5	91.6	94.8	1.9
Male	1194	87.5	91.7	94.8	1.9
Male	1195	87.5	91.6	94.8	1.9
Male	1196	87.5	91.6	94.8	1.9
Male	1197	87.6	91.6	94.9	1.9
Male	1198	87.6	91.7	94.9	1.9
Male	1199	87.7	91.7	95	1.9
Male	1200	87.8	91.7	95	1.9
Male	1201	87.8	91.7	94.9	1.8
Male	1202	87.7	91.7	94.8	1.8
Male	1203	87.7	91.7	94.9	1.9
Male	1204	87.5	91.7	95	1.9
Male	1205	87.5	91.7	95	2
Male	1206	87.1	91.7	95.1	2.1
Male	1207	86.9	91.7	95.4	2.2
Male	1208	86.9	91.8	95.8	2.3
Male	1209	87	92	96.1	2.3
Male	1210	87	92	96.1	2.3
Male	1211	86.7	91.9	96.1	2.4
Male	1212	86.7	91.9	96.1	2.4
Male	1213	86.6	91.9	96.1	2.4
Male	1214	87	92.1	96	2.2
Male	1215	87	92.1	96	2.2
Male	1216	87	92.1	96	2.2
Male	1217	87	92.1	95.9	2.2
Male	1218	87.2	92.2	95.9	2.2
Male	1219	87.4	92.2	95.7	2
Male	1220	87.4	92.2	95.5	2
Male	1221	87.7	92.2	95.5	1.9
Male	1222	87.7	92.2	95.5	1.9
Male	1223	88.2	92.2	95.5	1.8
Male	1224	88.2	92.2	95.4	1.8
Male	1225	88	92.2	95.4	1.8
Male	1226	87.8	92.2	95.4	1.8
Male	1227	87.8	92.2	95.4	1.8
Male	1228	87.8	92.2	95.4	1.8
Male	1229	87.8	92.2	95.4	1.9
Male	1230	87.8	92.2	95.5	1.9
Male	1231	87.8	92.2	95.4	1.9
Male	1232	87.4	92.2	95.4	1.9
Male	1233	87.3	92.2	95.2	1.9
Male	1234	87.1	92.2	95.2	2
Male	1235	86.1	92.2	95.2	2.1
Male	1236	85.7	92.1	95.3	2.3
Male	1237	85.3	92.1	95.4	2.5
Male	1238	85.4	92.1	95.4	2.5
Male	1239	85.5	92.1	95.5	2.5
Male	1240	85.3	92	95.6	2.5
Male	1241	85.3	92.1	95.6	2.5
Male	1242	85	92.1	95.7	2.6
Male	1243	84.7	92.2	95.7	2.8
Male	1244	84.7	92.2	95.8	2.7
Male	1245	84.8	92.3	95.8	2.7
Male	1246	84.8	92.4	95.8	2.7
Male	1247	85.5	92.5	95.9	2.5
Male	1248	86.2	92.7	96	2.3
Male	1249	86.2	92.7	96	2.3
Male	1250	87.4	92.8	96	2.1
Male	1251	88.3	92.8	96	2
Male	1252	88.5	92.9	96.1	2
Male	1253	88.6	92.9	96.1	2
Male	1254	88.7	92.9	96.1	1.9
Male	1255	88.9	92.9	96.2	1.9
Male	1256	88.7	92.9	96.2	1.9
Male	1257	88.7	92.8	96.2	2
Male	1258	88.7	92.8	96.2	2
Male	1259	88.7	92.9	96.3	2
Male	1260	88.8	92.9	96.5	2
Male	1261	88.6	92.9	96.6	2.1
Male	1262	88.6	92.9	96.6	2.1
Male	1263	88.3	92.9	96.8	2.2
Male	1264	87.7	93	96.9	2.3
Male	1265	87.1	93	97	2.4
Male	1266	86.4	93.2	97.2	2.6
Male	1267	86.4	93.5	97.5	2.7
Male	1268	86.7	93.8	97.7	2.6
Male	1269	86.6	94	97.9	2.7
Male	1270	87.4	94.3	98.1	2.6
Male	1271	88	94.3	98.4	2.6
Male	1272	89	94.3	98.4	2.5
Male	1273	88.9	94.1	98.4	2.5
Male	1274	88.8	94.1	98.4	2.5
Male	1275	88.7	94	98.4	2.5
Male	1276	87.6	93.9	98.4	2.6
Male	1277	87.5	94	98.4	2.6
Male	1278	87.1	94	98.4	2.7
Male	1279	85.7	93.9	98.4	3.1
Male	1280	85.7	93.8	98.4	3.3
Male	1281	85.9	93.8	98.4	3.3
Male	1282	86	94	98.5	3.3
Male	1283	86.4	94.6	98.7	3.1
Male	1284	86.8	94.7	98.8	3
Male	1285	87.9	94.8	98.9	2.7
Male	1286	89.1	95.1	98.9	2.6
Male	1287	89.7	95.2	99	2.4
Male	1288	89.8	95.3	99.1	2.4
Male	1289	90.5	95.4	99.1	2.3
Male	1290	90.6	95.8	99.8	2.4
Male	1291	90.7	96	99.8	2.3
Male	1292	91.1	96	99.7	2.2
Male	1293	91.4	95.9	99.7	2.1
Male	1294	91.5	95.9	99.7	2.1
Male	1295	91.7	96.1	99.7	2
Male	1296	91.7	96.1	99.8	2
Male	1297	91.8	96.1	99.7	2
Male	1298	91.8	96.2	100.1	2.1
Male	1299	91.8	96.2	100.3	2.1
Male	1300	91.8	96.3	100.3	2.2
Male	1301	91.9	96.3	100.3	2.1
Male	1302	91.4	96.2	100.4	2.3
Male	1303	91.4	96.3	100.4	2.3
Male	1304	91.4	96.3	100.8	2.4
Male	1305	90.9	96.5	100.8	2.6
Male	1306	90	96.5	100.7	2.6
Male	1307	89.6	96.4	100.3	2.7
Male	1308	88	96.1	100.3	3
Male	1309	88	96.1	99.9	3
Male	1310	88.1	96.1	99.8	2.9
Male	1311	90.3	96.3	99.8	2.4
Male	1312	90.5	96.3	99.8	2.4
Male	1313	89.6	96.2	100	2.6
Male	1314	89.7	96.4	100	2.6
Male	1315	90.1	96.5	100.2	2.5
Male	1316	90.4	96.6	100.3	2.5
Male	1317	90.7	96.7	100.4	2.3
Male	1318	91.4	96.6	100.3	2.3
Male	1319	91.6	96.6	100.3	2.2
Male	1320	91.6	96.6	100.3	2.2
Male	1321	92.2	96.6	100.4	2.1
Male	1322	92.7	96.6	100.5	2
Male	1323	92.8	96.5	100.5	2
Male	1324	92.8	96.6	100.5	2
Male	1325	93	96.8	100.6	2
Male	1326	93.3	97	100.8	1.9
Male	1327	93.3	97	100.9	1.9
Male	1328	93.5	97.3	101.3	2
Male	1329	93.5	97.3	101.3	2
Male	1330	93.6	97.3	101.3	2.1
Male	1331	93.6	97.3	101.6	2.1
Male	1332	93.6	97.3	101.6	2.1
Male	1333	93.6	97.3	101.6	2.1
Male	1334	93.3	97.3	101.7	2.2
Male	1335	93.3	97.3	101.8	2.2
Male	1336	93.3	97.5	101.9	2.3
Male	1337	93.1	97.7	101.9	2.3
Male	1338	92.5	97.8	101.9	2.5
Male	1339	91	97.8	101.9	2.7
Male	1340	90.7	98	102.1	2.8
Male	1341	90.3	98.2	102.1	2.8
Male	1342	89.2	98.1	102.2	3.4
Male	1343	89.7	98.3	102.3	3.2
Male	1344	90.2	98.5	102.8	3
Male	1345	90.5	98.7	103.3	3
Male	1346	91.2	98.7	103.4	2.9
Male	1347	91.3	98.6	103.3	2.8
Male	1348	91.8	98.5	103.2	2.7
Male	1349	92	98.6	103.4	2.7
Male	1350	92.2	98.5	103.3	2.7
Male	1351	92.3	98.5	103.3	2.7
Male	1352	92.7	98.6	103.2	2.6
Male	1353	93.3	98.7	103.4	2.6
Male	1354	93.5	98.7	103.4	2.6
Male	1355	93.8	98.7	103.4	2.5
Male	1356	94	98.7	103.4	2.5
Male	1357	94	98.7	103.4	2.5
Male	1358	94.1	98.8	103.6	2.5
Male	1359	94.1	98.9	103.6	2.5
Male	1360	94	98.9	103.8	2.6
Male	1361	94.1	99.2	104	2.6
Male	1362	94.3	99.2	104.2	2.7
Male	1363	93.6	99.4	105	2.8
Male	1364	92.7	99.7	107	3.1
Male	1365	92.6	100.1	107.4	3.3
Male	1366	92.6	100.5	107.7	3.4
Male	1367	92.4	100.6	107.9	3.6
Male	1368	92.4	100.8	108.1	3.6
Male	1369	92	101	108.2	3.7
Male	1370	90.6	101.5	108.7	4.1
Male	1371	89.7	101.5	109.2	4.6
Male	1372	89.6	101.9	109.2	5.1
Male	1373	89.6	102.1	109.5	5.2
Male	1374	90.3	102.4	109.6	4.6
Male	1375	92.5	102.5	109.5	3.7
Male	1376	94.7	102.6	109.5	3.6
Male	1377	94.7	102.8	109.7	3.7
Male	1378	95.6	103.2	110.1	3.7
Male	1379	96	103.3	110.1	3.7
Male	1380	95.2	103.1	110.4	3.8
Male	1381	96.2	103.1	110.5	3.8
Male	1382	96.4	103.3	110.5	3.7
Male	1383	96.6	103.6	110.5	3.8
Male	1384	96.7	103.6	110.5	3.7
Male	1385	96.9	104	110.5	3.7
Male	1386	96.9	104.1	110.8	3.7
Male	1387	96.9	104.3	111	3.7
Male	1388	97.6	104.5	111.1	3.6
Male	1389	97.6	104.7	111.3	3.6
Male	1390	97.3	105	111.9	3.7
Male	1391	96.7	105.6	113.1	4
Male	1392	96.7	106	113.7	4.2
Male	1393	96.2	106.1	113.9	4.3
Male	1394	95.2	106.7	114.1	4.6
Male	1395	95.2	106.9	114.4	4.6
Male	1396	95.2	107	114.4	4.7
Male	1397	95.2	107.4	114.5	4.8
Male	1398	95.2	107.5	114.5	4.8
Male	1399	94.7	107.6	114.6	5
Male	1400	94.4	107.9	114.8	5.4
Male	1401	94.4	108.8	115.1	5.7
Male	1402	94.4	108.8	115.1	5.7
Male	1403	95.1	109.4	115.2	5.3
Male	1404	96.2	109.6	115.4	4.6
Male	1405	98.1	109.3	115.3	4
Male	1406	100.1	108.8	114.4	3.4
Male	1407	100.9	108.8	114.1	3.2
Male	1408	100.9	108.8	114	3.2
Male	1409	100.3	108.9	114.1	3.3
Male	1410	100	109	114.2	3.5
Male	1411	99.7	109.3	114.7	3.7
Male	1412	99.3	109.1	114.5	3.7
Male	1413	99.2	108.6	114	3.9
Male	1414	99.3	109.1	114	3.7
Male	1415	99.3	109.1	114	3.7
Male	1416	99.6	109	114	3.5
Male	1417	99.6	108.9	114	3.5
Male	1418	99.6	108.9	114	3.5
Male	1419	99.6	108.9	113.9	3.5
Male	1420	99.6	108.9	113.4	3.5
Male	1421	101.3	109.1	113.6	2.9
Male	1422	101.1	109.1	113.7	3
Male	1423	101.3	109.1	113.7	2.9
Male	1424	101	109.2	113.8	3
Male	1425	101.5	109.2	113.8	2.9
Male	1426	101.3	109.2	113.8	2.9
Male	1427	101.5	109.2	113.8	2.9
Male	1428	101.5	109.4	113.8	3
Male	1429	101.8	109.4	113.8	2.9
Male	1430	101.3	109.4	113.8	3
Male	1431	100.4	109.1	114	3.4
Male	1432	100.4	109	113.9	3.4
Male	1433	100.4	108.8	113.9	3.4
Male	1434	101.3	108.8	113.8	3
Male	1435	102.8	108.7	113.8	2.7
Male	1436	102.8	108.7	113.8	2.6
Male	1437	103	108.6	113.7	2.5
Male	1438	103	108.6	113.5	2.5
Male	1439	103.4	108.7	113.7	2.5
Male	1440	103.6	108.8	113.8	2.5
Male	1441	103.9	108.8	113.8	2.4
Male	1442	103.9	108.8	113.8	2.4
Male	1443	103.9	108.7	113.7	2.4
Male	1444	103.9	108.7	113.6	2.4
Male	1445	104.1	108.7	113.6	2.4
Male	1446	104.4	108.8	113.7	2.3
Male	1447	104.4	108.8	113.7	2.3
Male	1448	104.6	108.9	113.7	2.3
Male	1449	104.7	109.1	113.9	2.3
Male	1450	104.7	109.1	113.9	2.3
Male	1451	104.9	109.3	114	2.3
Male	1452	105.1	109.4	114	2.2
Male	1453	105.3	109.5	114.1	2.2
Male	1454	105.4	109.6	114.1	2.2
Male	1455	105.4	109.6	114.1	2.2
Male	1456	105.4	109.5	113.8	2.1
Male	1457	105.4	109.5	113.9	2.1
Male	1458	105.3	109.4	113.5	2.1
Male	1459	105.3	109.6	114	2.2
Male	1460	105.3	109.6	114	2.2
Male	1461	105.1	109.6	113.2	2.1
Male	1462	105	109.5	113.1	2.2
Male	1463	105.1	109.5	113.1	2.1
Male	1464	105.2	109.7	113	2.1
Male	1465	105.4	109.7	112.9	2
Male	1466	105.6	109.8	112.8	1.9
Male	1467	105.6	109.7	112.8	1.9
Male	1468	105.6	109.9	112.9	1.8
Male	1469	106.3	110.3	113	1.7
Male	1470	106.5	110.3	113	1.7
Male	1471	106.5	110.3	113	1.7
Male	1472	106.7	110.4	113.1	1.7
Male	1473	106.7	110.5	113.2	1.7
Male	1474	106.7	110.5	113.3	1.7
Male	1475	106.7	110.5	113.3	1.7
Male	1476	107	110.5	113.3	1.7
Male	1477	107	110.5	113.3	1.7
Male	1478	107	110.5	113.3	1.7
Male	1479	107	110.6	113.3	1.6
Male	1480	107	110.5	113.3	1.7
Male	1481	107	110.6	113.3	1.7
Male	1482	107	110.6	113.3	1.7
Male	1483	106.6	110.5	113.3	1.8
Male	1484	105.4	110.5	113.3	2
Male	1485	105.2	110.5	113.3	2.1
Male	1486	105.1	110.4	113.1	2.1
Male	1487	105.1	110.2	113.1	2.1
Male	1488	104.8	110.2	113	2.1
Male	1489	103.6	110.1	113	2.4
Male	1490	102.8	110.1	113	2.4
Male	1491	100.3	110	113	3
Male	1492	100	109.9	112.9	3.1
Male	1493	100	109.8	112.9	3.1
Male	1494	100.6	109.8	112.8	2.9
Male	1495	101.6	109.8	112.7	2.5
Male	1496	105	109.8	112.7	2
Male	1497	105	109.7	112.4	2
Male	1498	105	109.7	112.3	1.9
Male	1499	104.8	109.6	112.3	2
Male	1500	105.1	109.7	112.3	1.9
Male	1501	105.2	109.7	112.3	1.9
Male	1502	105.2	109.8	112.4	1.9
Male	1503	105.5	109.9	112.7	1.9
Male	1504	105.5	109.9	112.8	1.9
Male	1505	105.4	109.9	112.8	2
Male	1506	105.4	109.9	112.8	1.9
Male	1507	105.6	109.9	112.8	1.9
Male	1508	105.6	109.9	112.8	1.9
Male	1509	105.6	109.9	112.7	1.9
Male	1510	105.6	110	112.8	2
Male	1511	104	110	112.8	2.2
Male	1512	103	110	112.8	2.4
Male	1513	103	109.9	112.7	2.4
Male	1514	101.2	109.8	112.7	2.6
Male	1515	100.8	109.8	112.7	2.7
Male	1516	100.8	109.8	112.7	2.7
Male	1517	100.8	109.8	112.6	2.7
Male	1518	100.8	109.8	112.6	2.7
Male	1519	100.8	109.8	112.6	2.7
Male	1520	100.8	109.8	112.8	2.7
Male	1521	100	109.8	112.8	3
Male	1522	98.4	109.5	112.5	3.4
Male	1523	98.4	109.5	112.4	3.4
Male	1524	99.2	109.4	112.3	3.2
Male	1525	101.4	109.5	112.2	2.5
Male	1526	103.2	109.5	112.2	2.3
Male	1527	103.7	109.5	112.2	2.1
Male	1528	103.7	109.4	112.2	2.1
Male	1529	103.8	109.5	112.2	2.1
Male	1530	104.9	109.5	112.1	2
Male	1531	104.9	109.5	112.1	2
Male	1532	105	109.5	112.2	1.9
Male	1533	105.2	109.6	112.2	1.8
Male	1534	105.2	109.6	112.3	1.8
Male	1535	105.6	109.6	112.3	1.8
Male	1536	105.7	109.7	112.4	1.8
Male	1537	105.8	109.7	112.4	1.7
Male	1538	106	109.7	112.4	1.6
Male	1539	106	109.9	112.5	1.6
Male	1540	106	109.9	112.6	1.6
Male	1541	106.3	109.9	112.6	1.6
Male	1542	106.3	109.9	112.6	1.6
Male	1543	106.4	110	112.5	1.6
Male	1544	106.4	110	112.5	1.6
Male	1545	106.4	110	112.5	1.6
Male	1546	106.3	110	112.6	1.6
Male	1547	106	109.9	112.4	1.6
Male	1548	106	109.9	112.4	1.7
Male	1549	106	109.9	112.4	1.7
Male	1550	106	109.8	112.4	1.7
Male	1551	105.7	109.8	112.5	1.8
Male	1552	105.3	109.8	112.5	1.8
Male	1553	105.4	109.8	112.5	1.8
Male	1554	105.4	109.7	112.6	1.8
Male	1555	106.3	109.8	112.7	1.6
Male	1556	106.3	109.8	112.7	1.6
Male	1557	106.3	109.8	113.1	1.7
Male	1558	106.4	109.9	113.2	1.7
Male	1559	106.4	109.9	113.1	1.7
Male	1560	106.5	109.9	113.1	1.7
Male	1561	106.3	109.8	113.1	1.7
Male	1562	106.3	109.8	113	1.7
Male	1563	106.4	109.9	113	1.7
Male	1564	106	109.9	113.1	1.8
Male	1565	105.2	109.9	113	1.9
Male	1566	105.4	110	113.1	1.9
Male	1567	105.1	110.1	113.2	2
Male	1568	105.1	110.1	113.1	2
Male	1569	103.7	110	113.1	2.2
Male	1570	103.7	110	113.1	2.2
Male	1571	103.7	110.1	113	2.2
Male	1572	104.5	110.1	113	2
Male	1573	104.5	110.1	112.9	2
Male	1574	105.1	110.2	112.9	1.9
Male	1575	105.1	110.2	112.9	1.9
Male	1576	105.9	110.2	112.9	1.8
Male	1577	105.9	110.2	112.8	1.7
Male	1578	106.8	110.2	112.8	1.5
Male	1579	106.9	110.2	112.8	1.5
Male	1580	106.9	110.1	112.6	1.5
Male	1581	107	110.1	112.6	1.4
Male	1582	106.9	110.1	112.5	1.4
Male	1583	107	110.1	112.5	1.4
Male	1584	106.8	110	112.5	1.4
Male	1585	106.8	110	112.5	1.4
Male	1586	106.5	109.9	112.3	1.4
Male	1587	106.8	109.9	112.3	1.4
Male	1588	107	110.1	112.4	1.4
Male	1589	106.6	110.1	112.5	1.5
Male	1590	106.6	110.1	112.5	1.5
Male	1591	105.9	110	112.5	1.6
Male	1592	105.9	110	112.5	1.6
Male	1593	105.9	110	112.5	1.6
Male	1594	105.2	109.9	112.5	1.9
Male	1595	104.7	110	112.6	2
Male	1596	101.6	110.1	112.6	2.4
Male	1597	101.6	110.1	112.6	2.4
Male	1598	101.3	110.1	112.6	2.6
Male	1599	99.3	109.9	112.6	3.2
Male	1600	100.4	110.1	112.9	2.8
Male	1601	103.4	110.2	112.9	2.3
Male	1602	103.4	110.2	112.8	2.3
Male	1603	104	110.2	112.9	2.1
Male	1604	103.9	110.2	112.9	2.1
Male	1605	104.2	110.2	112.9	2.1
Male	1606	104.4	110.2	112.9	2
Male	1607	104.5	110.3	112.9	1.9
Male	1608	103.9	110.2	112.7	2
Male	1609	103.9	110.2	112.6	2
Male	1610	103.4	110.2	112.6	2.1
Male	1611	103.3	110.1	112.6	2.2
Male	1612	102.6	110.1	112.5	2.4
Male	1613	102.6	110	112.5	2.4
Male	1614	103.4	110	112.5	2.2
Male	1615	104	110	112.5	2.1
Male	1616	105	110.1	112.5	1.9
Male	1617	105.3	110.1	112.5	1.8
Male	1618	106	110.3	112.6	1.7
Male	1619	105.6	110.2	112.7	1.8
Male	1620	105.6	110.2	112.8	1.8
Male	1621	105.6	110.2	112.8	1.8
Male	1622	106	110.2	112.8	1.7
Male	1623	106.1	110.2	112.8	1.7
Male	1624	105.5	110.1	112.8	1.8
Male	1625	105.5	110.1	112.6	1.8
Male	1626	104.7	110	112.5	1.9
Male	1627	104.7	110	112.4	1.9
Male	1628	102	109.9	112.4	2.4
Male	1629	103.8	110	112.4	2
Male	1630	104.2	110.1	112.4	1.9
Male	1631	105.2	110.2	112.5	1.8
Male	1632	106.1	110.3	112.5	1.7
Male	1633	105.8	110.3	112.5	1.8
Male	1634	105.8	110.3	112.5	1.8
Male	1635	105.1	110.3	112.5	1.9
Male	1636	104.2	110.2	112.5	2
Male	1637	103.4	110.1	112.5	2.2
Male	1638	102.6	110	112.5	2.3
Male	1639	102.8	109.9	112.5	2.3
Male	1640	102.8	109.9	112.5	2.3
Male	1641	102.5	110	112.5	2.4
Male	1642	102.4	110	112.5	2.5
Male	1643	102.4	110	112.5	2.5
Male	1644	102.4	109.9	112.5	2.6
Male	1645	102.5	110	112.6	2.5
Male	1646	103.7	110.2	112.7	2.2
Male	1647	105.2	110.3	112.7	1.9
Male	1648	105.4	110.3	112.7	1.8
Male	1649	105.8	110.2	112.7	1.8
Male	1650	106.1	110.3	112.8	1.7
Male	1651	106.4	110.2	112.8	1.6
Male	1652	106.9	110.3	112.8	1.5
Male	1653	107	110.5	113	1.5
Male	1654	107.5	110.6	113.2	1.4
Male	1655	107.5	110.6	113.3	1.5
Male	1656	107.5	110.6	113.3	1.5
Male	1657	107.4	110.6	113.2	1.5
Male	1658	107.3	110.6	113.2	1.5
Male	1659	106.8	110.6	113.2	1.5
Male	1660	107	110.6	113.2	1.5
Male	1661	106.8	110.6	113.2	1.6
Male	1662	106.2	110.6	113.3	1.7
Male	1663	106.5	110.6	113.3	1.7
Male	1664	106.5	110.6	113.4	1.7
Male	1665	106.5	110.6	113.4	1.7
Male	1666	107.1	110.7	113.4	1.6
Male	1667	107.3	110.7	113.4	1.5
Male	1668	107.3	110.7	113.4	1.5
Male	1669	107.4	110.7	113.4	1.5
Male	1670	107.4	110.7	113.4	1.6
Male	1671	107.3	110.7	113.4	1.6
Male	1672	107.3	110.7	113.4	1.6
Male	1673	107.2	110.7	113.4	1.6
Male	1674	106.8	110.6	113.5	1.7
Male	1675	106.5	110.6	113.5	1.7
Male	1676	106.5	110.6	113.5	1.8
Male	1677	105.9	110.5	113.6	1.9
Male	1678	104.8	110.4	113.8	2.2
Male	1679	104.8	110.4	113.8	2.2
Male	1680	104.8	110.4	113.9	2.2
Male	1681	105.4	110.6	114.2	2.3
Male	1682	105.1	110.6	114.2	2.3
Male	1683	105.1	110.6	114.2	2.3
Male	1684	104.8	110.5	114	2.4
Male	1685	104.4	110.4	114	2.5
Male	1686	104.6	110.4	114	2.4
Male	1687	104.9	110.4	114	2.3
Male	1688	105.1	110.4	114	2.3
Male	1689	105	110.4	114.1	2.3
Male	1690	104.9	110.4	114.1	2.3
Male	1691	104.9	110.4	114.2	2.4
Male	1692	104.9	110.4	114.2	2.4
Male	1693	105.2	110.7	114.5	2.3
Male	1694	105.2	110.8	114.5	2.3
Male	1695	105.4	111	114.6	2.2
Male	1696	106.2	111.3	114.6	2
Male	1697	106.1	111.3	114.6	2.1
Male	1698	106.3	111.3	114.6	2
Male	1699	106.3	111.3	114.7	2
Male	1700	106.4	111.3	114.7	2
Male	1701	106.3	111.3	114.7	2.1
Male	1702	106.3	111.3	114.8	2.1
Male	1703	106.2	111.3	114.8	2.2
Male	1704	105.4	111.2	114.8	2.3
Male	1705	105.4	111	114.7	2.4
Male	1706	104.7	110.9	114.7	2.5
Male	1707	103.6	110.3	114.7	2.9
Male	1708	104	110.7	114.7	2.6
Male	1709	104	110.6	114.7	2.7
Male	1710	104	110.7	114.7	2.7
Male	1711	103.9	110.4	114.7	2.8
Male	1712	103.6	110.2	114.7	2.9
Male	1713	103.6	110.3	114.7	3
Male	1714	103.3	110.2	114.7	3.1
Male	1715	103.4	110.3	114.7	3
Male	1716	103.4	110.4	114.7	3
Male	1717	103.4	110.5	114.7	3
Male	1718	103.4	110.5	114.7	3
Male	1719	103.4	110.6	114.8	3
Male	1720	103.2	110.3	114.8	3.1
Male	1721	103.5	110.4	114.8	3.1
Male	1722	103.5	110.5	114.8	3.1
Male	1723	103.5	110.6	114.9	3.1
Male	1724	103.6	110.6	114.9	3.1
Male	1725	103.7	111	115	3
Male	1726	104	111.2	115.1	2.9
Male	1727	104	111.3	115.1	2.9
Male	1728	104.1	111.3	115.2	2.9
Male	1729	104.3	111.5	115.7	2.9
Male	1730	104.6	111.6	116	2.9
Male	1731	104.7	111.6	116	2.8
Male	1732	105.2	111.6	116	2.8
Male	1733	105.4	111.6	116.1	2.7
Male	1734	105.4	111.6	116.1	2.8
Male	1735	105.4	111.7	116.5	3
Male	1736	105.4	111.7	116.5	3
Male	1737	105.4	111.8	116.5	3
Male	1738	105.3	111.5	116.6	3.1
Male	1739	105.7	111.8	116.7	3
Male	1740	105.7	111.7	116.8	3
Male	1741	106.1	111.5	116.9	2.9
Male	1742	106.2	111.4	116.9	2.9
Male	1743	106.3	111.5	116.9	2.9
Male	1744	106.3	112	117.2	3
Male	1745	106.4	112.1	117.2	3
Male	1746	106.6	112.5	118.1	3.1
Male	1747	106.4	112.8	118.2	3.2
Male	1748	106.4	112.9	118.2	3.2
Male	1749	106.4	112.9	118.2	3.2
Male	1750	106.6	112.9	118.2	3.1
Male	1751	106.6	112.8	118.3	3.1
Male	1752	106.7	112.9	118.4	3.1
Male	1753	106.7	112.9	118.4	3.1
Male	1754	106.8	113	118.5	3.1
Male	1755	107.2	113.2	118.6	3
Male	1756	107.5	113.5	118.7	3
Male	1757	107.8	113.7	118.8	3
Male	1758	108	113.8	119.2	3
Male	1759	108.2	114	119.2	3
Male	1760	108.2	114.4	119.3	3.1
Male	1761	108.5	114.7	119.5	3.1
Male	1762	108.8	114.9	119.6	3.1
Male	1763	108.9	114.9	119.6	3
Male	1764	108.9	115	119.6	3
Male	1765	108.9	115.4	119.7	3
Male	1766	109	115.6	119.8	3
Male	1767	109	115.6	119.8	3
Male	1768	109	115.6	119.8	3
Male	1769	109	115.5	119.8	3
Male	1770	109	115.5	119.8	3.1
Male	1771	109.1	116.1	120	3.1
Male	1772	109.1	116	120	3.1
Male	1773	109.2	115.7	120	3
Male	1774	109.2	115.8	120.4	3
Male	1775	109.2	116	121	3
Male	1776	109.2	116.9	121.5	3.2
Male	1777	109.4	117.3	121.6	3.2
Male	1778	108.7	117.5	121.7	3.2
Male	1779	108.7	117.5	121.7	3.3
Male	1780	108.7	117.5	121.6	3.2
Male	1781	108.7	117.6	121.6	3.2
Male	1782	108.2	117.5	121.5	3.5
Male	1783	108.2	117.5	121.4	3.5
Male	1784	108.5	117.7	121.5	3.4
Male	1785	108.6	118	121.7	3.3
Male	1786	108.8	118.2	121.8	3.2
Male	1787	109	118.2	121.9	3.1
Male	1788	109.1	118.2	121.9	3.1
Male	1789	109.9	118.4	122	2.9
Male	1790	110.3	118.6	122	2.8
Male	1791	110.6	118.6	122.1	2.7
Male	1792	112.3	118.7	122.3	2.5
Male	1793	112.6	118.7	122.3	2.4
Male	1794	112.4	118.8	122.3	2.5
Male	1795	112.4	119	122.4	2.5
Male	1796	112.4	119	122.4	2.5
Male	1797	112.4	119	122.3	2.5
Male	1798	112.4	118.9	122.3	2.5
Male	1799	112.2	118.7	122.2	2.6
Male	1800	112.1	118.5	122.3	2.6
Male	1801	112.1	118.4	122.3	2.6
Male	1802	112.2	118.3	122.1	2.5
Male	1803	111.7	118.1	122.1	2.7
Male	1804	111.3	117.9	122.1	2.9
Male	1805	111.3	118	122	2.8
Male	1806	111.3	118.2	122.1	2.8
Male	1807	111.9	118.6	122.2	2.6
Male	1808	113.8	118.9	122.5	2.1
Male	1809	114.1	119	122.5	2
Male	1810	114.3	119.3	122.5	2
Male	1811	114.4	119.2	122.3	2
Male	1812	113.7	118.9	122.3	2.1
Male	1813	113.8	119.1	122.1	2
Male	1814	114	119.2	122.1	1.9
Male	1815	115	119.3	122.2	1.7
Male	1816	115.4	119.4	122.2	1.7
Male	1817	115.9	119.4	122.2	1.7
Male	1818	116.2	119.4	122.1	1.5
Male	1819	116.4	119.4	122.1	1.5
Male	1820	116.3	119.4	122	1.5
Male	1821	116.5	119.4	122	1.5
Male	1822	116.6	119.5	122.1	1.4
Male	1823	116.5	119.5	122.1	1.4
Male	1824	116.5	119.6	122.1	1.4
Male	1825	116.5	119.6	122.1	1.5
Male	1826	116.4	119.7	122.1	1.5
Male	1827	116.4	119.6	122.1	1.6
Male	1828	116.2	119.6	121.9	1.6
Male	1829	115.7	119.5	121.9	1.6
Male	1830	115.1	119.2	121.9	1.8
Male	1831	115	119	121.8	1.9
Male	1832	112.8	118.8	121.7	2.2
Male	1833	111.8	118.7	121.7	2.3
Male	1834	110.9	118.5	121.6	2.6
Male	1835	110.4	118.3	121.4	2.8
Male	1836	110.4	118.2	121.3	2.8
Male	1837	111	118.4	121.3	2.5
Male	1838	112.3	118.4	121.1	2.1
Male	1839	113.1	118.4	121.1	2
Male	1840	113.7	118.4	121.1	1.8
Male	1841	114.3	118.4	121	1.7
Male	1842	114.3	118.3	121	1.7
Male	1843	114.3	118.4	121	1.7
Male	1844	115	118.5	121	1.6
Male	1845	115.4	118.5	121	1.5
Male	1846	115.4	118.5	121	1.5
Male	1847	115.7	118.5	121	1.5
Male	1848	115.7	118.6	121	1.4
Male	1849	115.7	118.6	121	1.4
Male	1850	115.9	118.6	121	1.3
Male	1851	116	118.6	121	1.3
Male	1852	116	118.6	121	1.3
Male	1853	116	118.6	121	1.3
Male	1854	116	118.6	121	1.4
Male	1855	116	118.6	121	1.4
Male	1856	116	118.6	121	1.4
Male	1857	116	118.6	121	1.4
Male	1858	115.8	118.6	121	1.4
Male	1859	115.4	118.5	121	1.5
Male	1860	114.1	118	121	1.7
Male	1861	114.1	118	121	1.7
Male	1862	113.2	117.7	120.8	1.8
Male	1863	113.2	117.6	120.8	1.9
Male	1864	112.8	117.5	120.8	2
Male	1865	112.8	117.5	120.6	2
Male	1866	112.8	117.5	120.4	1.9
Male	1867	112.9	117.5	120.4	1.8
Male	1868	113.4	117.6	120.4	1.6
Male	1869	113.5	117.6	120.4	1.6
Male	1870	114.3	117.6	120.5	1.5
Male	1871	114.3	117.6	120.5	1.5
Male	1872	114.4	117.6	120.5	1.5
Male	1873	114.5	117.8	120.8	1.6
Male	1874	114.5	117.8	120.8	1.6
Male	1875	114.6	117.9	120.8	1.6
Male	1876	114.6	117.9	120.8	1.6
Male	1877	114.6	117.9	120.9	1.6
Male	1878	114.4	118	121	1.6
Male	1879	113.9	117.9	121.2	1.8
Male	1880	113.8	117.9	121.3	1.8
Male	1881	113.8	118	121.6	1.9
Male	1882	113.8	117.9	121.7	1.9
Male	1883	113.8	117.9	121.7	1.9
Male	1884	113.8	117.9	121.7	1.9
Male	1885	113.8	117.9	121.7	2
Male	1886	114.2	118.1	122	1.9
Male	1887	114.4	118.3	122.2	1.9
Male	1888	114.4	118.4	122.4	2
Male	1889	112.8	118.2	122.3	2.3
Male	1890	112.7	118.2	122.2	2.3
Male	1891	113.4	118.1	122	2.2
Male	1892	113.5	118	122.1	2.2
Male	1893	113.6	117.9	122	2.2
Male	1894	113.7	117.9	122.1	2.1
Male	1895	113.8	118	122.1	2.1
Male	1896	113.8	117.9	122.1	2.1
Male	1897	113.8	118	122.1	2.1
Male	1898	114	118.1	122.1	2
Male	1899	114.2	118.3	122.1	1.9
Male	1900	114.4	118.4	122.1	1.9
Male	1901	114.6	118.4	122	1.8
Male	1902	114.7	118.6	122.4	1.9
Male	1903	114.5	118.7	122.6	2
Male	1904	114.4	118.6	122.5	2
Male	1905	114.3	118.6	122.5	2
Male	1906	114.4	118.6	122.6	2
Male	1907	114.3	118.7	122.6	2.1
Male	1908	114.4	118.7	122.6	2.1
Male	1909	114.1	118.7	122.5	2.1
Male	1910	114.2	118.7	122.4	2.1
Male	1911	114.2	118.7	122.4	2.1
Male	1912	114.3	118.7	122.3	2.1
Male	1913	114.3	118.7	122.2	2
Male	1914	114.3	118.7	122.2	2
Male	1915	114.6	118.8	122.2	1.9
Male	1916	114.8	118.9	122.3	1.9
Male	1917	114.8	118.9	122.3	1.9
Male	1918	114.8	119	122.4	1.9
Male	1919	114.8	119	122.4	1.9
Male	1920	114.8	118.9	122.3	1.9
Male	1921	114.4	118.7	122	1.9
Male	1922	114.4	118.6	122.1	1.9
Male	1923	114.5	118.6	122	1.9
Male	1924	114.7	118.7	122	1.9
Male	1925	114.8	118.6	122	1.9
Male	1926	114.8	118.6	122	1.9
Male	1927	114.7	118.6	122	1.9
Male	1928	114.5	118.6	122	1.9
Male	1929	114.4	118.6	122	2
Male	1930	113.9	118.6	122	2
Male	1931	113.8	118.5	122.1	2.1
Male	1932	113.8	118.5	122.2	2.1
Male	1933	113.4	118.6	122.2	2.2
Male	1934	111.8	118.3	122.2	2.5
Male	1935	111.2	118.1	122.5	2.9
Male	1936	111.1	117.9	122.7	3.1
Male	1937	110.9	118.2	123	3.3
Male	1938	111.1	118.7	123.1	3.2
Male	1939	111.4	118.9	123.4	3
Male	1940	111.4	118.9	123.4	3
Male	1941	111.6	118.8	123.4	3
Male	1942	111.6	118.5	123.1	3
Male	1943	111.7	118.6	123.1	2.9
Male	1944	111.8	118.6	122.9	2.8
Male	1945	111.9	118.6	122.9	2.7
Male	1946	112.3	118.6	122.8	2.7
Male	1947	112.5	118.5	122.8	2.6
Male	1948	112.6	118.6	122.6	2.5
Male	1949	113	118.6	122.6	2.5
Male	1950	113.1	118.6	122.8	2.4
Male	1951	113.1	118.4	122.7	2.4
Male	1952	113	118.2	122.6	2.5
Male	1953	113.1	118.1	122.5	2.4
Male	1954	113.1	118	122.4	2.4
Male	1955	113	117.9	122.2	2.4
Male	1956	112.9	117.9	122	2.3
Male	1957	112.9	117.8	121.6	2.2
Male	1958	113.1	117.7	121.5	2.1
Male	1959	113.4	117.7	121.4	2
Male	1960	113.5	117.7	121.3	2
Male	1961	113.4	117.6	121.2	2
Male	1962	113.3	117.6	121.2	2
Male	1963	113	117.6	121.3	2.1
Male	1964	111.4	117.4	121.4	2.5
Male	1965	110.3	117.1	121.2	2.8
Male	1966	110	117.1	121.3	2.9
Male	1967	110	117.3	121.3	2.8
Male	1968	110	117.3	121.3	2.8
Male	1969	110	117.3	121.3	2.8
Male	1970	110.3	117.2	121.2	2.7
Male	1971	110.9	117.2	121.2	2.6
Male	1972	110.7	117.1	120.9	2.5
Male	1973	110.7	117	120.9	2.6
Male	1974	110.9	117	120.8	2.5
Male	1975	110.9	117.1	120.8	2.5
Male	1976	111.2	116.9	120.8	2.4
Male	1977	111.3	116.9	120.8	2.3
Male	1978	110.9	116.9	120.7	2.4
Male	1979	110.9	116.8	120.6	2.4
Male	1980	111.1	116.7	120.6	2.4
Male	1981	110.8	116.3	120.3	2.4
Male	1982	110.8	116.3	120.3	2.4
Male	1983	110.2	116	120	2.5
Male	1984	110.2	116	120	2.5
Male	1985	109.9	115.9	119.8	2.5
Male	1986	109.1	115.7	119.6	2.6
Male	1987	109.1	115.7	119.4	2.6
Male	1988	109.1	115.6	119.3	2.5
Male	1989	110	115.6	119.2	2.3
Male	1990	110.1	115.6	119.1	2.3
Male	1991	110.1	115.6	118.9	2.3
Male	1992	110.2	115.5	118.9	2.2
Male	1993	110.2	115.5	118.9	2.3
Male	1994	110	115.2	118.8	2.3
Male	1995	109.9	115.1	118.7	2.3
Male	1996	110	115	118.7	2.3
[truncated: 9,988 more rows]
